# Supplementary material for: Differential Characteristics of Viral siRNAs between Leaves and Roots of Wheat Plants Naturally Infected with Wheat Yellow Mosaic Virus, a Soil-Borne Virus
Source: Front Microbiol. 2017 Sep 20;8:1802. doi: 10.3389/fmicb.2017.01802 (PMC5611437; doi:10.3389/fmicb.2017.01802)
Supplement: Supplementary file 3 [file Data_Sheet_1.XLSX]

## Sheet: Leaf1
>193-1428
ATATCTCGAACTCTAGTTACG
>531-517
ATGACGTACCGTAACTAGAGT
>641-422
GAGCAACTCCCTGACGTG
>680-396
AACAGTCTGTTGGCGTACGTG
>743-355
AACTGCGCAACACCTGGACGC
>859-307
TTGTGATCTCAAATGGGCTTG
>1080-234
TTTAATGACGTGGCACAACGC
>1139-224
TCGAGCAACTCCCTGACGTGC
>1159-221
ATGTGCTCTGGAATGACTGCT
>1293-199
AATTCCGTAGAATCATCTAGA
>1350-192
ATGAGTGTGTGCCTGATCATA
>1440-179
TACTGGACAGGAAGATACGTG
>1696-152
ACATCTGTCGGCTTGACCGAG
>1706-151
TCTGTCTGCAAACTTTGTTGC
>1717-151
TCGAACTCTAGTTACGGT
>1752-148
TTTGATGACGAAACGATTAGC
>1786-145
ATGAAGGTCCGGACTGGTTGT
>1813-143
TTGTACTTCCATCTGCATTCC
>1862-140
TTGTTGATCTTGCTGAGAGTG
>1872-139
ATATTCGGTCCTGAAAGCGCG
>1904-137
TCAGCTTTGATGAGGACGATG
>1938-135
ATGACTGCTTGAAGCTCTTGG
>1974-133
AACACGGCTCTGATATCCTAG
>2012-131
ATATCTCGAACTCTAGTTACGG
>2026-130
TATCTCGAACTCTAGTTACGG
>2204-120
AAACAGTCTGTTGGCGTACGTG
>2252-118
ATGCACCTGTCGATCGTCATT
>2316-115
TTACCCTTAGCGTTGACTGTG
>2372-112
ATAAAGAAATCGAGCTCTTCC
>2406-111
TCTGAGGCTTGGAACACCGTC
>2440-110
TGCTGGGGGTTTAATGACGTG
>2464-109
ATAGAGGCGGAAAGAACTAGG
>2575-105
AACTGGAATCTCCGAAGAGTC
>2602-103
TCATCGAGCAACTCCCTGACGT
>2658-101
AAGAGCACTGGACATGACGAG
>2664-101
TCTGTTGGCGTACGTGCGATC
>2712-100
ATATCTCGAACTCTAGTTACA
>2821-97
AAAGACTAATTCCGTAGAATC
>2874-95
TGCTGGTAAACCATCTCTGCC
>2884-95
ACAGTTGGGCTTTATAGGCGC
>2918-94
ATGATGTTCGTTGTGAAGATG
>2942-94
ATTCGGAAACTCAAAGGATGG
>2957-93
TCAGACGTGCGTCCTCTCGTG
>2980-93
ACGAACTTGGAAGATAGCACA
>3008-92
TTCGTGACCTCAGCTTTGATG
>3013-92
ATATCCAAACCGGACTTTGCG
>3014-92
GTGTTGCTGGTAAACCATC
>3023-92
AAGAAGTTGTTGTACACCTGC
>3049-91
AAACCGGACTTTGCGTTGTGT
>3053-91
TTGACGAAGGATCTGAAAGGT
>3176-88
ATGCTGGGGGTTTAATGACGT
>3236-87
AATGATTGTGGTGACTGCATC
>3240-87
TTTATAGGCGCAAGTAGTGTG
>3251-86
TCCGGACTGGTTGTAATCTCG
>3273-86
AAAAATCGCGTAGAAAGTTGC
>3293-85
ATGTCCTCAGCTCTGAGCGTT
>3296-85
ATGACGATCGACAGGTGCATT
>3305-85
ATAGAGGCGGAAAGAACTAGGA
>3311-85
AATGAAGGTCCGGACTGGTTG
>3325-84
ATAACAGCTTTTGAACAGAGG
>3336-84
AACAACCAACTGGAATCTCCG
>3383-83
AAACTGCGCAACACCTGGACGC
>3395-83
AGTGATCTCAATGTTCTGCAG
>3550-80
ATGGATGGTGACCCTAGATGG
>3568-79
AAGACTAATTCCGTAGAATCA
>3613-78
TCAAAAGCGTACGCGGCGTGT
>3630-78
AAGGAAAAGAAACTGATGATG
>3646-78
TGGAGGAAGCAGGAATTCGCT
>3667-77
TGAGTGTGTGCCTGATCATAT
>3685-77
AATCCGACTGGATCAGACAGG
>3695-77
TTCGATCCTGAAGATGAGCAG
>3756-76
AGAAACTGCTGTCGCGACGTT
>3786-75
TTGTATCGATCATTGGAAGCT
>3799-75
TGACGTACCGTAACTAGAGTT
>3816-75
ATGAAGATCGATCTGTTAATG
>3845-74
ATGACGTAGGGCCGCCAGGTT
>3861-74
AAGCAGAGCTTAGGACGATTG
>3875-74
AAATGGCTGTTTTCAAGAGGT
>3879-74
TTTCTAGCTGCATGAGATGTG
>4004-72
GATCATTGGAAGCTTCTT
>4029-71
TTGCGTTGTGTTGTGGATGCA
>4062-71
ATATCGCTCGTTGTGAACTGG
>4089-70
ATGGTTGTAGATTCAGTCGTG
>4096-70
ATGACGTACCGTAACTAGAGC
>4146-70
ATTAAAAACGGCTGCTCAAGC
>4171-69
AAACAGTCTGTTGGCGTACGT
>4174-69
TCTGAAAGGTAGAACATGGCT
>4200-69
TTGCGTGGCACTGTAGAGCTG
>4229-69
TTATTTTCTGTCGTCCCGATG
>4261-68
ACGCTTTCTTTAATACTTTGG
>4273-68
ATTTGAAAGACTAATTCCGTA
>4293-68
TTTTTCTTAGTGTTCTGCGCG
>4306-68
TCGTGTTGCTGGTAAACCATC
>4309-67
GAGCAACTCCCTGACGTGC
>4336-67
TCCGTGGTGTAGAATATTGCC
>4337-67
ATTTCGCGCAGAACACTAAGA
>4360-67
ATTCCTCTGTTCAAAAGC
>4372-67
TCATGTCCAGTGCTCTTGCGT
>4378-67
AGTGTGTTGTCTACGACCGTG
>4444-66
AGGAAGAACTCTCTTGCAGGC
>4447-66
ACACGGCTCTGATATCCTAGC
>4475-66
ACTTAAACCTTTAGAGCTTGG
>4516-65
AATGACTGCTTGAAGCTCTTG
>4527-65
CTCAGAGCTGAGGACATCGTG
>4544-65
TGGTGTAGTAATCTTCAAGAG
>4557-65
AGAACCACTTGAACATGACGT
>4594-64
TGAATGCTCTTTGACATCGTG
>4618-64
TTGGATATCTCGAACTCTAGT
>4651-63
AAAGAACTAGGAGAACGAAGC
>4691-63
ATTTCATCTCGCAGCGTAGTG
>4702-63
TAGAGCTCGAAGTATCATGAC
>4802-62
ATGATGTGTGGTAGTGTCTCA
>4814-62
TGTGTGCCTGATCATATTAAT
>4836-61
TCAGTTATCTCTGCAACTCGT
>4885-61
AATTCGGAAACTCAAAGGATG
>4915-60
AAGCGAGTGCGTAGAGCTGGT
>4921-60
ATTGGAATTTTGAACATGACC
>4941-60
ATGAGACACGCTGACAGCTGC
>5055-59
TCAGACGCTGTACGGACCAGT
>5062-59
TAAGGCACATGCTTTCTGATG
>5077-59
ATACGTAGAACTTCCTAACAGA
>5096-59
TCGGGAGTGGCTTTCACAGGC
>5099-59
TTACAACCAGTCCGGACCTTC
>5116-59
AATTTTGAACATGACCACTGG
>5130-58
AAAGAGACCATGAGAACGAGT
>5151-58
TGGCAATGAACTCCTCAACGG
>5194-58
TTTGGATATCTCGAACTCTAG
>5204-58
TAGACTTAAACCTTTAGAGCT
>5209-58
ATGGTCTGGTTTTCTGCGTGT
>5276-57
TTGGCAATGAACTCCTCAACGG
>5295-57
ATGAACTCCTCAACGGCATTG
>5306-57
TCTGGAATGACTGCTTGAAGC
>5351-57
TCTCTAGGTGACTCTGAAGTG
>5394-56
TGGCTCTAGACTTAAACCTTT
>5411-56
ATAGAAGCGGAAAGAACTAGG
>5417-56
TGTGCGGAGTTCGTGTGTGTG
>5470-55
TCTAGAAATCGTTGTGAAGGG
>5572-55
ATGAGTGTGTGCCTGATCATAT
>5581-54
ACTGCAGAACATTGAGATCAC
>5614-54
TGTCTGCAAACTTTGTTGC
>5663-54
AACGGATCACTCAAAGCAGAG
>5695-53
AAGAAATCGAGCTCTTCCAGG
>5708-53
ACGATTGAGAAAGTAGAAGCT
>5714-53
ATTGAATCTGAGATGGCGAGC
>5719-53
AAGAGACCATGAGAACGAGTG
>5743-53
ATTACATGGATGGTGACCCTAG
>5762-53
AAGAGATTGAACGAAGGTTGG
>5813-52
CAACTGTCTGTGACCCTTCAC
>5948-51
ATGGCGCTTTGTCGGAGAGGT
>5951-51
ATGACGTAGGGCCGCCAGG
>5952-51
GCTCGTTGTGAACTGGTG
>5955-51
TAGAAATCGTTGTGAAGG
>5969-51
TTACGATCTTTAATTTCTGCA
>5973-51
ACCCTTAGCGTTGACTGTGTT
>5977-51
AAATGCGGAAAACTAATGGCC
>5987-51
ACAGTCTGTTGGCGTACGTGC
>5993-51
ATTAAAGGGTACTTGCTTTGG
>6006-51
TCGGGAGTGGCTCTCACAGGC
>6017-51
TCAAGCCGACAGATGTGGAGT
>6026-51
TTCATGGCGAATAGACTCGTG
>6029-51
TTGGCAATGAACTCCTCAACG
>6036-50
AAAAGGAAAAGAAACTGATGA
>6051-50
TAGAAATCGTTGTGAAGGGTC
>6101-50
TCATTAGTGATCTCTTGTCTG
>6124-50
TCGTGGAGTACATCAGACGTG
>6193-49
TGGGCGATTGAGCTTGTCGTG
>6216-49
AATTCATTTCGTCCTGTGGTG
>6258-49
AAGTTTTTCTTAGTGTTCTGC
>6310-48
ATGGCGCTCTGTCGGAGAGGT
>6353-48
TGAAAGGTAGAACATGGCTCC
>6369-48
TCGCGCATGGGAGATCACTGC
>6371-48
AATGACGATCGACAGGTG
>6388-48
AACTCTCGAACTCCAACTTGA
>6404-48
TCATCTCTGGCTCTGCGCGGT
>6410-48
TCTGCGCGGTCTGATATCTTC
>6453-47
TAACTCTTGAAGATTACTACA
>6489-47
TTCAGTTATCTCTGCAACTCG
>6503-47
TTCGATTATGTTCTCTAGGTG
>6657-46
TAGTGTGCTATCTTCCAAGTT
>6666-46
ATGGAAAACCATGTTGGAGGT
>6695-46
ACGGAGTCGACTCCCAGGTGT
>6700-46
TTTTCAGATCTTGGCTATAGT
>6715-46
AGCTCGAAGTATCATGACGTA
>6775-45
AATGATGCGCGTCGTGCTACG
>6796-45
TGAAAGCTCATTGGAATG
>6808-45
ACTAGGGACGCTCTGCCACAG
>6822-45
CAAACCGGACTTTGCGTT
>6836-45
AATCGTGTTGCTGGTAAACC
>6839-45
GACCATAGCTTGAGCTTG
>6842-45
TGGGCGAAACGCTTGTGTGTG
>6887-45
AAGTAGAGACATTGCCATCGT
>6904-45
TTGGAGAACACTGCGCTTTGT
>6966-44
AGGATCTGAAAGGTAGAACGTG
>7016-44
AGCCGACTTTCTGAACTTGAG
>7019-44
TATCTCTGCAACTCGTCGCTG
>7071-44
ACATCGTGGTGTAGTAATCTT
>7090-44
ATAGCGGGGCTTCAATTGCTG
>7094-44
TTTCATCTCGCAGCGTAGTGT
>7143-44
TCGAGCGCCCATGGATCTGGC
>7175-43
TCGCGTCGGCCATCTAGGGTC
>7185-43
TCACAGAGCTAGGTCTGACGT
>7204-43
ACGAAGGATCTGAAAGGTAGA
>7209-43
TAAAGTAGAGACATTGCCATC
>7210-43
TGTGGCTGGTGAGACATCATT
>7211-43
ATCAAGGAATAGCCTCTC
>7288-43
TGTGTTGTGGATGCAATCGTG
>7300-43
TTATGATGACGGTGTTCCAAGC
>7319-43
AAGAATTCGTCACCTTCCGTG
>7324-43
TGACGATCGACAGGTGCATTGT
>7331-42
TGTGTGGTAGTGTCTCATCGT
>7361-42
AAAGGTGGTTGCGCAGCTCTC
>7377-42
ATACTTCGAGCTCTACCTCTT
>7391-42
TGAGGCTTGGAACACCGTC
>7393-42
AAGCACGACTGAATCTACAAC
>7443-42
TCAATGACGATCGACAGGTGC
>7444-42
TATAAAGCCCAACTGTCTGTG
>7448-42
TTCGAGCCAAGGGACACCTGC
>7456-42
AATGCACCTGTCGATCGTCAT
>7458-42
AAGGTTGCGTCGTCTCTCGTG
>7550-41
ATTGCTGATGAAAGTTCCAAC
>7556-41
ATTAGTGATCTCTTGTCTGTC
>7577-41
ATGGCGAACGCTTTAACGAGC
>7595-41
TTTTGTACTTCCATCTGCATT
>7609-41
AATCTGTCTGCAAACTTTGTT
>7641-41
TGTGTAGCAACTGTTAACTTC
>7652-41
AAGAACTAGGAGAACGAAGCA
>7660-41
AACGAATTGCTGATGAAAGTT
>7678-41
AGTATCATGACGTAGGGCCGCC
>7679-41
GCCCATCTCTGTAACATG
>7701-41
AGCAATGAAGGTCCGGACTGG
>7711-41
AAGTGAATGCTCTTTGACATC
>7716-41
TTTCTGTCAAGATCAGCTGTG
>7814-40
TATCGCTCGTTGTGAACTGGT
>7816-40
AATGCACCTGTCGATCGTCATT
>7820-40
AACACGGCTCTGATATCCTAGC
>7821-40
AAGGAAGCAGAAGGTATGTGT
>7874-40
ATGTAGGGGTTTGCACAGATG
>7912-40
TCGTCGTATATTAGGTCG
>7928-40
AAATTAAAGATCGTAACCGTG
>7986-39
TTATCTCTGCAACTCGTCGCT
>8000-39
AATTGTGGCTGGTGAGACATC
>8027-39
CCACTGTAAGCGTTGAATCGTG
>8041-39
TCTTCCAACATTCTGATCATT
>8046-39
TTGTTGGAACTTTCATCAGCA
>8074-39
ATGACCGCTTGAAGCTCTTGG
>8089-39
ACATGTCGTTTGATTGCAGTT
>8095-39
AACCACTTGAACATGACGTTG
>8096-39
AACGCGCGGTGCTAAAGAGGT
>8203-39
AAGAAGTTATTGTACACCTGC
>8230-38
AGACGTGCGTCCTCTCGT
>8248-38
TCTTTCAAATATCTCGGCGGC
>8251-38
TTTGAGATCACAACGCCTGTG
>8260-38
ATTCGGTCCTGAAAGCGCGCG
>8301-38
ATGCATCTGGATTGTCATAAG
>8304-38
TTCGAGGATGAGAACAAG
>8312-38
TTGCTGGTAAACCATCTCTGC
>8327-38
TCGACTGCAGAACATTGAGAT
>8381-38
AGAAATCGAGCTCTTCCAGGC
>8421-38
AATCATCTAGAAATCGTTGTG
>8423-38
TTGTCTACGACCGTGCTTGGC
>8498-37
ACTAGGAGAACGAAGCACAAG
>8499-37
TTGATTATCGAACAAAAGGTG
>8512-37
AAAGGAAGCAGAAGGTATGTG
>8521-37
TTTTCTGTCGTCCCGATGAAG
>8554-37
TATTTGAAAGACTAATTCCGT
>8559-37
ATTATGTCGAAGAAGAAAGGG
>8565-37
CACTGTAAGCGTTGAATCGTG
>8595-37
TTAATGACGTGGCACAACGCG
>8632-37
ACAGAGCGTTGACTTGGAGGA
>8643-37
ATGTTTATTTTCTGTCGTCCC
>8664-37
TCGCTCGTCATGTCCAGTGCT
>8683-37
ATAGCGGGGCTTCAATTGCTGA
>8696-37
ATGGCCGACGCGAGACCCAGG
>8724-37
ATGTCTGAAACAACCTGTTGG
>8773-36
TAAAGAAATCGAGCTCTTCCA
>8844-36
TCGGTCCTGAAAGCGCGCGCG
>8849-36
TGTAGAGCTGATCCGTAGGTC
>8873-36
AATTCTGAACATGACCACTGG
>8939-36
TTGCTGGTAAACCATCTCTGCC
>8985-36
TGACTGTCGATCTGGGCCTGG
>8992-36
TTTCAGATCTTGGCTATAGTA
>9056-35
AACATGTCGTTTGATTGCAGT
>9065-35
AACAAACTCTGCAAACATCCT
>9076-35
TTTCAGCTGGAAACTCGCAGG
>9090-35
ATGATGAGACACGCTGACAGC
>9128-35
AAACTCTTGAAGCGAATT
>9140-35
AAAAAATCGCGTAGAAAGTTG
>9174-35
TCATCAAGGAATAGCCTCTCG
>9200-35
GGCTGCCTTCTTAGTGGC
>9210-35
TTCAAGCTGGGAACAATACGG
>9231-35
ATAGAAGCGGAAAGAACTAGGA
>9242-35
TTCATTTCGTCCTGTGGTGTG
>9288-34
TATCTCGAACTCTAGTTACGGT
>9293-34
TTCTGCGCGTCTGTTTGTGTG
>9367-34
TGATGAGACACGCTGACAGCT
>9382-34
TTAGAGCTTGGGACGAACTTG
>9387-34
ATGATGTTCGTTGTGAAGATGA
>9395-34
TCGGGAGAAAGCTTCAACATT
>9421-34
TCGAAGTATCATGACGTAGGG
>9441-34
AAAAGGAAGAAGATATCAGAC
>9546-34
AAAAGCTCGCTCGTCATGTCC
>9554-34
ATTGAACGAAGGTTGGCAGCA
>9586-33
TGGATTGGAAAAGCTCGCTCG
>9598-33
TCTCGAACTCTAGTTACGGTA
>9611-33
TTGCAGGCAGCTGTCAGCGTG
>9613-33
TTGAACATGACGTTGGTTGCC
>9673-33
AGTGACGTCGAGAAGATCGTG
>9686-33
TAATTCCGTAGAATCATCTAG
>9749-33
TAGAGGCGGAAAGAACTAGGA
>9812-33
TTAATGACGTGGCACAACGCGC
>9851-33
TGGGATAGTGAATATGGAGTG
>9866-33
ACGGATCAGCTCTACAGTGCC
>9924-32
ACGATTTCTAGATGATTCTAC
>9930-32
TGCAACTCGTCGCTGACTGTC
>9935-32
ATAGGTACAATGCTGGATTTC
>9962-32
TCGGATCAGCTGAAGAAACAG
>9973-32
TTTCAGGACCGAATATGGATT
>9984-32
TTCCGTGGTGTAGAATATTGCC
>9991-32
AACTTCACATCTGTCGGCTTG
>10004-32
AGGGCTGGAATTCATTTCGTC
>10031-32
TCCGGACTGGTTGTAATCTCGT
>10039-32
ATAAGGCACATGCTTTCTGATG
>10058-32
ATGACCTACAGAGCGTTGACT
>10086-32
TTGTGATCTCAAATGGGCTTGG
>10090-32
ATTAGTGATCTCAATGTTCTG
>10099-32
TATGGATTGGAAAAGCTCGCT
>10109-32
AGCTAGGATATCAGAGCCGTG
>10111-32
ACGTGCGATCCACTCTGGGAT
>10117-32
TAGTCTTTCAAATATCTCGGC
>10145-32
TCGAACTCTAGTTACGGTACG
>10185-32
AACGCTTTCTTTAATACTTTGG
>10231-32
ATGAACTCCTCAACGGCATTGT
>10297-31
AAGTTGTTGTACACCTGCAGT
>10316-31
AAAGCTGAGGTCACGAACGAC
>10402-31
AATGACTGCTTGAAGCTCTTGG
>10429-31
AAGGTCCGGACTGGTTGTAATC
>10433-31
TCGGCGGCATTCGACACG
>10438-31
TGTCCTCAGCTCTGAGCGTTG
>10444-31
TCCATGACGTACCGTAACTAG
>10452-31
TTTTGAACAGAGGAATGATGT
>10469-31
TCGATTCGGACAACTGTTGGT
>10527-31
TCTGTCACGTGAAACTGCGCA
>10533-31
AAACTGATGATGTTACTCGCA
>10565-31
ATATTTGAAAGACTAATTCCG
>10603-30
ATTTGTTTGGCAAATGGCATG
>10638-30
ATTGGTCGTGTGTAGCAACTG
>10641-30
ATGAAACAGTCTGTTGGCGTA
>10654-30
TTAGCGTTGACTGTGTTGTTG
>10656-30
AAAGACTAATTCCGTAGAATCA
>10663-30
TTCCTCTGTTCAAAAGCTGTT
>10702-30
AAGGATCTGAAAGGTAGAACA
>10706-30
AAAGCTTCATCGGGACGACAG
>10755-30
TTCGAGCTCTACCTCTTTAGC
>10805-30
TATGCGTAGACACCTCCTATG
>10836-30
TCGCGACGTTTCTGCAAGGTG
>10906-30
TCGTGACCGAACTCGGCGTCG
>10926-30
AAGGTGACGAATTCTTCCGCA
>10946-30
TGGCGCTTTGTCGGAGAGGTG
>10966-30
AAAAAATCGCGTAGAAAGTTGC
>10972-30
TTGGAGGAAGCAGGAATTCGC
>10977-30
TCAACGCTGTCCAAATTCGAC
>10981-30
TGGTGTAGTAATCTTCGAGAG
>10993-29
AATGAAGGTCCGGACTGGTTGT
>11033-29
TCCGACCTGAGAAAAAGCTCG
>11071-29
AAACTTTGTTGCCCCTGAGCT
>11078-29
TTGGTCGTGTGTAGCAACTGT
>11093-29
TGTATTTAGTGAACTGACGCT
>11121-29
AACACTGTAGCAAACATAGCT
>11139-29
ATGGAAGTACAAAATGCATGA
>11144-29
TTCAGTCGTGCTTTCAACGAG
>11151-29
ATGTCCAGTGCTCTTGCGTCG
>11155-29
TGATGATGTTACTCGCAAGCG
>11172-29
ACTGCTGGAGCTTTAGAAGAG
>11210-29
AGAGATTGAACGAAGGTTGGC
>11225-29
ATTTAATGAAGCTGGAACTCC
>11267-29
AAAGAGGTGACGAGCTATGCT
>11315-29
AAGAGATTGAACGAAGGTTGGC
>11319-29
TTCGTCGACAATTTGAAAGGT
>11334-29
TGAAGGTGGAGGACCTCCGTG
>11338-29
TGTTCGACTATAGATTTGGGT
>11368-29
ATTGTGGTGACTGCATCCTCC
>11375-29
TGATCTACAGAGCGTCGACTT
>11388-29
TCGAGGATGAGAACAAGCTCG
>11393-29
TCGTTTCGTCATCAAAGTATG
>11404-29
AGTGATCTCAATGTTCTGCAGT
>11428-28
TGCATCTGGATTGTCATAAGG
>11447-28
TTGTGTTGTGGATGCAATCGTG
>11466-28
ATGACTATAGCCAGGAACGCT
>11485-28
TGTGCTCTGGAATGACTGCTT
>11491-28
TTGATGACGAAACGATTAGCT
>11496-28
TTCCCTAGGGCTTCTGCGATG
>11586-28
ATTGGAATTCTGAACATGACC
>11608-28
ACTGTAAGCGTTGAATCGTGT
>11620-28
TTGCATGGTCTGGTTTTCTGC
>11650-28
TATCGATCATTGGAAGCTTCT
>11656-28
TGGAAGTACAAAATGCATGAT
>11670-28
TCAGCTGGAAACTCGCAGGTG
>11736-28
AAGTATCATGACGTAGGGCCG
>11745-28
TACTTTGATGACGAAACGATT
>11792-28
CTGACTGTCGATCTGGGCCTG
>11810-28
TGGATTGTCATAAGGAAG
>11852-28
ATGGAAAACCATGTCGGAGGT
>11880-27
ATAAACACTGTAGCAAATATA
>11881-27
AAAAGAGACCATGAGAACGAG
>11905-27
TGGATGGTGACCCTAGATGGC
>11912-27
ATGAATCGGGAGAAAGCTTCA
>11930-27
ACTGGAGAAAAGCGAGCT
>11954-27
AGCACGGAGTCGACTCCCAGG
>11978-27
TGCGGAGTTCGTGTGTGTGGC
>12048-27
ACTGCGCAACACCTGGACGCT
>12113-27
TGAAAGGTAGAACATGGC
>12117-27
AGATCGACAGTCAGCGACGAG
>12121-27
GCAGCAAGCCACTGTAGGCGT
>12142-27
TTAGGTTTGAAGATTCAGTTA
>12160-27
ACTCGTACGGTGACTCAAGTG
>12175-27
AGCCACTGTAAGCGTTGAATCGTG
>12184-27
TGTTTCATGCTGTGTCTTCGC
>12212-27
TTGGGCCTCATACTTTGCACT
>12217-27
ATAACAACGCCTGTGAGAGCC
>12238-27
AAAGAAATCGAGCTCTTCCAG
>12253-27
TCCAAACCGGACTTTGCGTTG
>12277-27
TGATGTGTGGTAGTGTCTCAT
>12281-27
TATGAATCGCATACACTCTGC
>12289-27
AAGGGCTGGAATTCATTTCGT
>12299-27
ATGTTACTCGCAAGCGCCGTT
>12333-27
TATTACTAGGGACGCTCTGCC
>12337-27
TTTAATGACGTGGCACAACGT
>12352-27
AATTCGACTGGAACGCCTTGG
>12361-27
TTAAGAAGTGGTCAGACGCTG
>12365-27
AAAGACGACAAAGGCACTGCC
>12370-27
AAGGGCTCGATTGGAAAGAGTG
>12403-26
TAAAGCCCAACTGTCTGTGAC
>12414-26
ATACTCTTGATCTTCTCAACA
>12456-26
TAGCTGAACCATGGGAAGGTG
>12482-26
TCAAATGGGCTTGGCAGGTTG
>12484-26
TCCAAGTCAACGCTCTGTAGG
>12497-26
AACTCGGCTTATCAATCTTAG
>12523-26
AAACACTGTAGCAAACATAGC
>12529-26
ACATGGATGGTGACCCTAGATG
>12547-26
TGAGGAAGCGCTGGACCCGCC
>12585-26
AAGAGTCAAATGAAGAGCTTG
>12616-26
TCAGGCCGACACTATGACAAT
>12638-26
TTTCATGCTGTGTCTTCGCGC
>12670-26
ATGAGTGTGTGCCTGATCAT
>12689-26
AGAACGTTGGGAATAACAGTG
>12782-26
CTAGGGCTTCTGCGATGTCGT
>12787-26
ATGATACTCTTGATCTTCTCA
>12812-26
AAGCCGACAGATGTGGAGTTT
>12819-26
AAGGCTTTGTAGTTGTTACGC
>12858-26
ATGATCGATACAACCTGCCAAG
>12870-26
AGTATCCAATCACTGTAGAGG
>12874-26
AAGGCCTTGGAATGAGCT
>12903-25
AATGGCGCTTTGTCGGAGAGG
>12906-25
AGACTAATTCCGTAGAATCAT
>12938-25
AATCGTGTTGCTGGTAAACCA
>12939-25
AAGGGTCACAGACAGTTGGGC
>12958-25
AACACGGCGCATCTGCACACG
>12963-25
AAGGATATGAAAGTTGCAGTT
>12978-25
ATATCTCGGCGGCATTCGACA
>12981-25
ATTCATCGAGCAACTCCCTGA
>12994-25
AATGTTCTGCAGTCGAGCGCC
>13035-25
TACCCTTAGCGTTGACTGTGT
>13044-25
AGTATCATGACGTAGGGCCGC
>13057-25
AAGTTGGAAAGAGGTGACGAG
>13099-25
TGCTCCTCTGGAGGATGTGTG
>13112-25
AAGGAAGCGAAATTCTCAAGG
>13134-25
TTCGAGGATGAGAACAAGCTC
>13135-25
TCTGGAGGATGTGTGTCGGAG
>13174-25
AGCTGAGGACATCGTGGTGTA
>13191-25
TTTGACGAAGGATCTGAAAGG
>13199-25
TACATCAGACGTGCGTCCTCT
>13207-25
TTGTGCTTGGGGGAGAACACC
>13225-25
AGATCCTTGTAGTAAGCCGAG
>13269-25
ACGAACTCCGCACAAGAGCAG
>13274-25
AGGCACATGCTTTCTGATGGC
>13277-25
AAACCGGACTTTGCGTTGTGTT
>13293-25
TGAGGTCACGAACGACAGTGC
>13311-25
ATGCTGGGGGTTTAATGACGTG
>13317-25
AAGGAATAGCCTCTCGCA
>13333-25
TGGACACGATCTTCTCGACGT
>13345-25
TGCTGTCGCGACGTTTCTGCA
>13361-25
ATGGCCGACGCGAGACCCAGGA
>13377-25
AACTCGTACGGTGACTCAAGT
>13381-25
AACGAACATCATCGAAACTGG
>13412-25
AACGGCATTGTCGGATCAGCT
>13431-25
TACGTAGAACTTCCTAACAGA
>13459-25
TTTGCGTTGTGTTGTGGATGC
>13497-24
TTAACAAAGGATCTGAAAGGT
>13532-24
TAGGAGGTGTCTACGCATAGC
>13591-24
TTAGCAAGCAGCGGGACAATG
>13617-24
AAAGTCATGACTATAGCCAGG
>13621-24
TCTCCCCAGATGTTCTGTATG
>13622-24
GTGGTGTAGTAATCTTCA
>13636-24
AGGTTAACTCAAAGCGCC
>13659-24
ATTGTGGCTGGTGAGACATCA
>13686-24
AACATGACGTTGGTTGCCATT
>13717-24
TGGTCGTGTGTAGCAACTGTT
>13722-24
TTGTGGCTGGTGAGACATCATT
>13730-24
AGACAGTTGGGCTTTATAGGC
>13769-24
TGGATTGTCATAAGGAAGG
>13803-24
TTTGGATATCTCGAACTCTAGT
>13804-24
TTTGAACATGACCACTGGATT
>13809-24
TCCTGCAACCAATAAACACTG
>13813-24
AGCCACTGTAGGCGTTGAATCGTG
>13814-24
AACAGTCTGTTGGCGTACGTGC
>13864-24
ATAGAAAACGTCACTCTTGTG
>13882-24
TGAAAGGTAGAACATGGCT
>13942-24
TTAAACCTTTAGAGCTTGGGA
>13961-24
AGTTATTGTACACCTGCAGCG
>13965-24
TTATGATGACGGTGTTCCAAG
>13996-24
AGTTGTTGTACACCTGCAGTG
>14019-24
AAGCTTCATCGGGACGACAGA
>14037-24
TAACTCAAAGCGCCCTCCTTG
>14047-24
TAGAGCTCGAAGTATCATGACG
>14048-24
TCAAGCGCTGTTTTGAGGACG
>14070-24
ACTTTATTGGTCGTGTGTAGC
>14074-24
TAGGGACGCTCTGCCACAGCG
>14080-24
TTTTCAGACCTTGGCTATAGT
>14083-23
ATAGACTGATTTGAACAACTT
>14087-23
TGTTCTGCACTCTTACTTGGC
>14093-23
ATAGATATGTGATTCCAACGG
>14128-23
ACATAAGGAAATAGATGGAGT
>14153-23
TTGACCTGTTTCTTCAGCTGA
>14189-23
TGCCTAGAGCGTTTGATAGTG
>14190-23
AACCAACTGGAATCTCCGAAGAGT
>14198-23
TGCCTAGAGCGTTTGACAGTG
>14215-23
ACTCCACATCTGTCGGCTTGAC
>14225-23
AATAACAGCTTTTGAACAGAG
>14231-23
TCGAAGGGAGTGAAGAAG
>14241-23
AAGTATCATGACGTAGGGCCGC
>14271-23
ATGGGTCACGATTTGATAGTT
>14291-23
TCAGATATGCGCTGTGGCAGA
>14304-23
TAGTTACGGTACGTCATGGAG
>14307-23
CATAAGGAAATAGATGGAGTG
>14333-23
AAGGATATGCCATTGTGTGTG
>14357-23
ATTTGAGATCACAACGCCTGT
>14364-23
AGGGACGCTCTGCCACAGCGC
>14387-23
TCATCGAGCAACTCCCTGACG
>14389-23
AGGACATGCACTCAGTAGCTG
>14409-23
CATGGTCTGGTTTTCTGCGTG
>14419-23
TACGGATCAGCTCTACAGTGC
>14439-23
TTCGGAAACTCAAAGGATGGA
>14477-23
TAGGAGAACGAAGCACAAGAT
>14491-23
ATGGAGAGAATTCCCTAGGGC
>14501-23
ATGGAATGAAGTATCACTTTG
>14518-23
AACACTGTAGCAAATATAGCT
>14571-23
ATTTCGCGCAAAACACTGAGA
>14572-23
AAAGCGAGTGCGTAGAGCTGG
>14579-23
TTTTCTCAGGTCGGAGGCTTG
>14593-23
TCAAATGGGCTTGGCAGG
>14618-23
TCGAACTCTAGTTACGGTACGT
>14622-23
TTGCAGAAACGTCGCGACAGC
>14656-23
ATTCAGTCGCTTAGAACTCTC
>14727-23
AAGACTAATTCCGTAGAAT
>14741-23
ACCACGGATGAGGCATGG
>14764-23
TATCGATCATTGGAAGCTTCTT
>14773-22
AAAGACTAATTCCGTAGAAT
>14778-22
TGCTGGAGCTTTAGAAGAGGT
>14794-22
ATACTTTGATGACGAAACGATT
>14795-22
TCCACATCTGTCGGCTTGACC
>14803-22
TACTTCGAGCTCTACCTCTTT
>14808-22
TGTTTTCAGATCTTGGCTATA
>14834-22
TTCCGAGGATGTTTGCAGAGT
>14881-22
AAAGGAAGCAGAAGGTATGTGT
>14895-22
AACTGTCTGTGACCCTTCACA
>14910-22
TTTGGAGAACACTGCGCTTTG
>14914-22
ATGTCCAGCCTTGCTCGAGTG
>14931-22
AATTGGAATTTTGAACATGACC
>14944-22
AGAGTGACGTTTTCTATGCAG
>14973-22
AATGGGCGAAACGCTTGTGTG
>14988-22
AACTGTCTGTGACCCTTCAC
>15021-22
TAGAAACTGCTGTCGCGACGT
>15063-22
TTATGTCGTCAAACTCGTACG
>15118-22
AACCCGTCAACGCAGGACTAA
>15151-22
ACCAACTGGAATCTCCGAAGA
>15162-22
ACTCGTGATTGGCGAAGCCGT
>15173-22
TTGTTGGATCTCTCATCAGCA
>15178-22
TGTCTGCAAACTTTGTTG
>15214-22
ATTCCTCTGTTCAAAAGCTGT
>15238-22
AGCACGTCAGGGAGTTGCTCG
>15243-22
AACCAACTGGAATCTCCGAAG
>15296-22
TTTGAACAGAGGAATGATGTC
>15298-22
ACATGCAGTGGAACACTTCCG
>15310-22
TGACGATCGACAGGTGCATTG
>15331-22
TCTAGTGACGTCGAGAAGATC
>15340-22
AAGGAAGGATATGCCATTGTG
>15369-22
TTCCGTGGTGTAGAATATTGC
>15371-22
CTCGTGATTGGCGAAGCCGTG
>15386-22
ATTTAAACTATTGTGGAGACA
>15434-22
AATGCGGAAAACTAATGGCCC
>15455-22
TTTCGCCCACAAAAACTCTTT
>15514-21
ATGGAATGAAGTATCACTTTGG
>15535-21
AATGACCGCTTGAAGCTCTTG
>15545-21
AAGGTGACGAATTCTTCCGGA
>15562-21
TAGCGGGGCTTCAATTGCTGA
>15581-21
TTCCATCGGCATTTGGAACGG
>15603-21
ATTCATTTCGTCCTGTGGTGT
>15609-21
AACAAAGGACTCATAGACAAG
>15617-21
AGGAGTTACTAAGTCTCAGGC
>15651-21
GACAGTCAGCGACGAGTT
>15656-21
TCACTTTGGAACAACCACACT
>15669-21
TTCGAAAGCATCTGCAACAAC
>15718-21
ACGGCAGAGGAAGAACTCTCT
>15720-21
TGATCTCTTGTCTGTCACCTT
>15736-21
TTGCGTCGTCTCTCGTGGAGT
>15749-21
ATAACAAATACGCATAGACTG
>15754-21
TTGTCGGTTGTGGTACTCACC
>15780-21
TTTCGATCCTGAAGATGAGCA
>15807-21
GCGGGCTGGCTGATCAAGGCC
>15809-21
TGAGCTTGTCACTGTTGGGCG
>15817-21
TTGGAAACCTCTTGAAAACAG
>15859-21
TGTCGTCCCGATGAAGCTTTC
>15908-21
ATGTCGTTTGATTGCAGTTCG
>15938-21
AAAGATCGTAACCGTGGCCGTG
>15946-21
TGACGTAGGGCCGCCAGGTTG
>15962-21
TTACACTCGCCATACTTTGAT
>15969-21
ATGGATTAAAGGGTACTTGCT
>16014-21
TAGCTTGGTCCAGCGGAAGTG
>16034-21
AAGCTCTTCATTTGACTCTTC
>16042-21
AGGAAGAGTTGGATATGA
>16058-21
AAAGTATGGCGAGTGTAAACT
>16060-21
TCTCTGGCTCTGCGCGGTCTG
>16145-21
TCGTCATGTCCAGTGCTCTTG
>16187-21
AGCCCAACTGTCTGTGACCCT
>16193-21
TATTAGGTCGATTGCGCGATG
>16194-21
TTATGTCGAAGAAGAAAGGGT
>16210-21
ATGGGCGAAACGCTTGTGTGT
>16211-21
TGGTGTAGTAATCTTCAAGAGT
>16253-21
AAGTTATTGTACACCTGCAGC
>16263-21
TTCATCTCGCAGCGTAGTGTG
>16320-20
ATTCCTCTGTTCAAAAGCTGTT
>16339-20
ACATCAGACGTGCGTCCTCTC
>16347-20
TTGACCGAGTGTATGGGACCT
>16351-20
AGATAAAGAAATCGAGCTCTT
>16355-20
TCAACGCAGGACTAAAGCTTC
>16415-20
ATATCTCGAACTCTAGTTACC
>16478-20
AAAGGTAGAACATGGCTCCTG
>16533-20
CGCTGACTGTCGATCTGGGCC
>16564-20
TACGATCTTTAATTTCTGCAC
>16575-20
TTATTGGTTGCAGGATGTTTT
>16607-20
TTGTTATCTCAAATGGGCTTG
>16617-20
ATGTATTTAGTGAACTGACGC
>16655-20
TACTGCTATCTGAACTTTTTC
>16666-20
TCATGGAGCAACCTGGCGGCC
>16667-20
AACAGTCTGTTGGCGTACGTA
>16692-20
AACGATTTCTAGATGATTCTAC
>16713-20
ACAATGCACCTGTCGATCGTCA
>16716-20
TAGGAGAACGAAGCACAAGATG
>16717-20
ATAGTGGTGATCAAACTCTTG
>16729-20
TATGATGACGGTGTTCCAAGC
>16738-20
ACATTTTCTGTGGCTGCTTGC
>16759-20
ACAGACAAGAGATCACTAATG
>16772-20
TATCTGAGGCTTGGAACACCG
>16844-20
ATGTTCAGAATTCCAATTTGT
>16864-20
TGATCGATACAACCTGCCAAG
>16916-20
ACAGCGTTGAAATGGAGAAGG
>16938-20
ATAAGGAAATAGATGGAGTGC
>16939-20
TGGGTCACGATTTGATAGTTC
>16945-20
TAACAGCTTTTGAACAGAGGA
>16962-20
TTCAGTTATCTCTGCAACTCGT
>16975-20
ATGGAGAAGGGAACTCGCGCA
>16991-20
AACCGGACTTTGCGTTGTGTT
>17005-20
TTGGCAATGAACTCCTCA
>17022-20
AAATGTCTGCTCAGGAATCGC
>17079-20
ATGTGTTGGCTTGTGATCGTT
>17097-19
AACGCTTTCTTTAATACTTTG
>17102-19
AAAGGGTACTTGCTTTGGAGA
>17130-19
ATTCCGTAGAATCATCTAGA
>17148-19
AAAAACCCAAAAATAGCTCTC
>17170-19
AATGATCGATACAACCTGCCA
>17217-19
AATGAAGACCATCTGTGCTAT
>17255-19
ATGTGTGGTAGTGTCTCATCG
>17260-19
AAGAAGACAAGGAGTGCTGCA
>17321-19
TCGTAGAAGTTATAGTATGGA
>17324-19
TCGAACTCTAGTTACGGC
>17331-19
TGATCATCAAGGAATAGCCTC
>17345-19
TTACACTCGCCATACTTTGATG
>17351-19
TTTATTTTCTGTCGTCCCGAT
>17361-19
TACGGTACCACAAACGCATGC
>17372-19
ACACTCTGCTGAACTGTTAGA
>17377-19
ACCTGTATCAGCAATTGAAGC
>17381-19
TTGTCGTCTTATCTAATGGAT
>17399-19
TTAGATAAGACGACAAGCGAC
>17441-19
ACTCGTCGCTGACTGTCGATC
>17474-19
ATGGTCCGGCGAACAAAACGCT
>17489-19
TTAGCGCTAGCTACGGACTTC
>17508-19
CGGCTGTTGTTTGACAAACCC
>17514-19
AATTAAAGATCGTAACCGTGG
>17549-19
TATCTCGGCGGCATTCGACACG
>17550-19
TGTGTGACCATCTGTTAGAAC
>17578-19
TTTAAGTCGTGCAACAAAGCG
>17579-19
TTGTAATCCAGTGGTCATGTT
>17592-19
TGAACGACACCTTTGAAAGCT
>17611-19
TTGAGATTCGAAGCTTTAGTC
>17657-19
TTGGGCTCAAAAGGAAGCAGA
>17658-19
AGGAATAGCCTCTCGCATGTT
>17703-19
TAAGGAAATAGATGGAGTGCT
>17716-19
TCTGGGATAGTGAATATGGAG
>17720-19
TGGATTGTCATAAGGAAGGCT
>17742-19
TATCGACCACGAGAGGACGCA
>17769-19
AAAGGAAAAGAAACTGATGAT
>17792-19
TTGATCTTCTCAACATTTGAA
>17808-19
ACTTGAACATGACGTTGGTTG
>17815-19
TCGGAGATTCCAGTTGGTTGT
>17819-19
ATGGAACGAGAAAGCTAAGGA
>17838-19
ATTGGAAAAGCTCGCTCGTCA
>17847-19
AAGAGGAAACCTCCAAGAGC
>17855-19
TCTCGGCGGCATTCGACACGA
>17868-19
ATGAGAACCACTTGAACATGA
>17886-19
ATTTGGACAGCGTTGAAATGG
>17898-19
TGAACGAAGGTTGGCAGCAAG
>17910-19
ATTCGACTGGAACGCCTTGGC
>17931-19
TTCAGTCGCTTAGAACTCTCG
>17939-19
ATGTTCTGTATGGTGCCGCGC
>17941-19
TTAGTGATCTCTTGTCTGTCA
>17958-19
TAGTTAGAGTACTGGACAGGA
>17968-19
TTGTCACTGTTGGGCGATGCT
>18057-18
TTGGAGTTCGAGAGTTCTGAG
>18059-18
TTCATAGGGCTGACAGGAGGC
>18064-18
ATGGCGCTTTGTCGGAGAGGTG
>18070-18
AAAGAGGAAACCTCCAAGAGC
>18080-18
ATAACTCTTGAAGATTACTACA
>18087-18
TTGAAAGACTAATTCCGTAGA
>18100-18
ATGACGTAGGGCCGCCAG
>18155-18
TCAGCGACACAACTTTCAGTA
>18161-18
TCACCGTACGAGTTGGAAGCT
>18177-18
ATTTTCTGTCGTCCCGATGAAG
>18184-18
AATAGATATGTGATTCCAACG
>18186-18
AAGCTGAGGTCACGAACGACA
>18197-18
TTTCTTGGCAAGGTAGTTAGA
>18210-18
TTACATGGATGGTGACCCTAGA
>18225-18
TACGACGAGATTCTCAACACC
>18226-18
TCGGTTGTGGTACTCACCGTT
>18239-18
TGGGCGCTCGACTGCAGAACA
>18252-18
TCAGAACTCTCGAACTCCAAC
>18276-18
TGGAATGAGCTTGTCACTGTT
>18280-18
TCATTGATCGGCGGCTGTTGT
>18294-18
TGCATAGAAAACGTCACTCTT
>18295-18
AATGATCAGAATGTTGGAAGA
>18325-18
ATATCCAAACCGGACTTTGCGT
>18328-18
GGCGCTTTGTCGGAGAGGTGG
>18336-18
AACACGGCTCTGACATCCTAG
>18349-18
ATGGCAGGAGCTTTCTTAAGA
>18363-18
AACAATTTTGTCGAAGGTCCC
>18364-18
TCCATTAGATAAGACGACAAG
>18385-18
TGGAACGAGAAAGCTAAGGAG
>18399-18
CAAGTCAACGCTCTGTAGGTC
>18439-18
TAATGACGTGGCACAACGCGC
>18457-18
TACTACAAGGATCTTTGCAAG
>18460-18
AGGATGTGTGTTGGAGTTCCA
>18463-18
TGCAAAGATCCTTGTAGTAAG
>18482-18
CTCCGACCTGAGAAAAAGCTC
>18490-18
TTGTTCATTGTTCCGACGAGT
>18521-18
ATAAGTTGGCTAAGCATCGGG
>18543-18
AAGAGCACTGGACATGACG
>18598-18
AAACTCCACATCTGTCGGCTTGAC
>18608-18
CATTTGCAGTCACTCTACGGC
>18667-18
TTGGAACTTTCATCAGCAATT
>18718-18
TTGTCGAAGGTCCCATACACT
>18760-18
ATTTTGAACATGACCACTGGA
>18766-18
ATGCATCTGGATTGTCATAAGG
>18773-18
TCATTCCTCTGTTCAAAAGCT
>18775-18
TCTAGGTGACTCTGAAGTGTT
>18812-18
ATTTTGTACTTCCATCTGCATT
>18847-18
TGAAGGTCCGGACTGGTTGTA
>18853-18
ATGCGGGATGATGAGAACCAC
>18855-18
TCAACTGGTAGAAAGTGCTTT
>18868-18
AATTTAAACTATTGTGGAGACA
>18907-18
ACGCACGTCTGATGTACTCC
>18937-18
TTTGCAGTCACTCTACGGCGT
>18958-18
TGTCTGCTCAGGAATCGCTGC
>18990-18
TACGATCTTTAATTTCTGCACT
>19065-17
TAATTCCGTAGAATCATCTAGA
>19078-17
TCGAGCGCTGTTTTGAGGACG
>19091-17
AAAGAGGTAGAGCTCGAAGTA
>19101-17
TTGTAGATTCAGTCGTGCTTT
>19110-17
ATGGATGATCATCAAGGAATA
>19126-17
CGACCAATAAAGTAGAGACAT
>19137-17
TGGTTGTTGCTGTCGATCAAG
>19157-17
AAAGCTGAGGACATCGTGGTG
>19175-17
TGGAATGAAGTATCACTTTGG
>19180-17
TGAAGATCGATCTGTTAATGT
>19181-17
ATGGACAAATTAAAGAGCGCA
>19184-17
ATGCTGGGGGTTTAATGACGC
>19215-17
AGGACTAAAGCTTCGAATCTC
>19220-17
CAGGGCAAGAAAAGAGACGTT
>19241-17
TAGGGCTTCTGCGATGTCGTA
>19253-17
TACGGACTTGACCTCATAGCC
>19323-17
TGTCTTCGCGCTATACCTATC
>19349-17
TTCAAGCAGTCATTCCAGAGC
>19376-17
ATGATGTTACTCGCAAGCGCC
>19378-17
TTTTTGCACAAGCTCTTCATT
>19391-17
TCTACTTTATTGGTCGTGTGT
>19415-17
AAGAACGTTGGGAATAACAGT
>19418-17
TCGCTGACTGTCGATCTGGGC
>19419-17
TACCCAACGCTCGGAAACCTC
>19434-17
CGCTTCGGAGAATTAGCTCGC
>19435-17
AAGACAAGGAGTGCTGCAAGA
>19492-17
TTATTGGTCGTGTGTAGCAAC
>19499-17
ACAAAGGATCTGAAAGGTAGA
>19519-17
ACGGGTTTTGTTTCTGGAAGT
>19539-17
AGTGTAAACTCCACATCTGTC
>19547-17
ATACTTTGATGACGAAACGAT
>19573-17
AAAGCAGAGCTTAGGACGATT
>19599-17
ACGCACGTCTGATGTACTCCA
>19619-17
ACTGCTTGAAGCTCTTGGAGG
>19632-17
ACTGGACATGACGAGCGAGCT
>19640-17
TCAAAGCTGAGGTCACGAACG
>19653-17
AGTTCGATTATGTTCTCTAGG
>19658-17
TCGCCCATCTCTGTAACATGC
>19726-17
TCTGCAACTCGTCGCTGA
>19737-17
AAGGAAGCAGAAAGTATGTGT
>19747-17
TTATCTCTGCAACTCGTCGCTG
>19785-17
AACACCTGGGAGTCGACTCCG
>19809-17
TGCGCTTCGGAGAATTAGCTCG
>19816-17
AAATCTTGTGTGACCATCTGT
>19852-17
TCGATCATTGGAAGCTTCTTT
>19861-17
ATATGGATTAAAGGGTACTTG
>19881-17
AAGAACTAGGAGAACGAAGC
>19889-17
TCGAGAGGGACGGACACGCGC
>19898-17
ATATCTGAGGCTTGGAACACC
>19902-17
TCCATCGGCATTTGGAACGGA
>19904-17
AAAGAAAGCGTTGAAAGTAGG
>19925-17
TGTTAGGAAGTTCTACGT
>19934-17
ACGCACTGTCGTTCGTGACCT
>19942-17
GTCTGTTGGCGTACGTGCGAT
>19959-17
AAAGAAATCGAGCTCTTCC
>19970-17
TTAGCTAATCGTTTCGTCATC
>19972-17
TCGCTCGTTGTGAACTGGTGC
>19978-17
AGGCTTTGTAGTTGTTACGCA
>19982-17
TTACCCTTAGCGTTGACTGTGT
>20047-17
TTTATTTTCTGTCGTCCCGATG
>20054-17
TCTGCTGAACTGTTAGAGGGA
>20058-17
ATGCATTTTGTACTTCCA
>20067-17
ACTTCATGGCGAATAGACTCG
>20075-17
TTATTGTACACCTGCAGCGAG
>20089-17
AATATGGATTAAAGGGTACTT
>20090-17
TCGCGACAGCAGTTTCTAGCC
>20092-17
TCTGAAGCTTGGAACACCGTC
>20109-17
ATGAATCTGTCTGCAAACTTTG
>20124-17
AGATTGAACGAAGGTTGGCAGC
>20126-17
ATTAAAGATCGTAACCGTGGC
>20127-17
TTGGCAGCGATTCCTGAGCAG
>20139-17
AGAGCACTGGACATGACGAGC
>20158-17
TTCGTTCTCCTAGTTCTTTCC
>20168-17
TGTAAACTCCACATCTGTCGG
>20196-17
TAGTAAGCCGAGTAGTTCAAG
>20207-17
AACAACGCCTGTGAGAGCCAC
>20232-16
AAGGTGACAGACAAGAGATCA
>20266-16
AAGACGTGCTTGTTTCGCAAC
>20273-16
TTGAACGAAGGTTGGCAGCAAG
>20277-16
AACGCCGTAGAGTGACTGCAA
>20308-16
TTCGGTCCTGAAAGCGCGCGC
>20309-16
AACTGCGCAACACCTGGACGCT
>20333-16
AAGCTCGCTCGTCATGTCCAG
>20362-16
AACAAGCTTGTTTGGAACTTC
>20369-16
ATTCAGTTATCTCTGCAACTC
>20378-16
TCTGAGCGTTGATTATCGAAC
>20386-16
ACGTAGTTAACCCCGAAGAAG
>20397-16
AAAGGAAGAAGATATCAGACC
>20399-16
TTCAATCTCTTGGTCTCCCTGT
>20400-16
TCGAGTCGCAACATCAACGCT
>20429-16
TTGGCGCCACTAATCTGAAAG
>20450-16
TATGGAAGACATGAAGGTTGG
>20457-16
TGCTATCACTGGCTCTGTGAT
>20464-16
TGTTACATGAAACTGCGC
>20489-16
TGACGTTTTCTATGCAGGTGT
>20490-16
TGGATTTCATCTCGCAGCGTA
>20491-16
AGACCAAGAGATTGAACGAAG
>20499-16
ATATTCGGTCCTGAAAGCGCGC
>20540-16
TCGATAATCAACGCTCAGAGC
>20542-16
GAGCTCGAAGTATCATGACGT
>20604-16
TGTTGTGGATGCAATCGTGTC
>20607-16
ATGTTGGTGTTGAGAATCTCG
>20609-16
AAGGCGTAGTGTTTTGTGGTT
>20614-16
TACGACCTTCAAACTGATAGC
>20636-16
TGTGCTATCACTGGCTCTGTG
>20657-16
TATCCAAACCGGACTTTGCGT
>20699-16
TTGTTGCAGATGCTTTCGAAG
>20720-16
TCATCTGTTATGTCGTCAAAC
>20755-16
AAGGATCTGAAAGGTAGAACG
>20793-16
TGAGGCTTGGAACACCGTCATC
>20802-16
ATAAAGTAGAGACATTGCCATC
>20818-16
TAGATATGTGATTCCAACGGC
>20855-16
AGACTAACTCAAAGCGCC
>20872-16
AATAAGTGTTAGAACTGGTGG
>20883-16
TGCTACCTGAACTTTTTCATT
>20906-16
AAAGGAAGCAGAAAGTATGTG
>20918-16
ACATGACGAGCGAGCTTTTCC
>20926-16
ATACGTAGAACTTCCTAACAG
>20928-16
AAGCGTAGAAAAGCTCAGGGG
>20968-16
AATGGAGAAGGGAACTCGCGC
>20977-16
ATTGGAAGAATAAGCATTGGA
>20982-16
ACTAGGGACGCTCTGCCACAGC
>20983-16
TTTCCGCATTTGCTCACTCGC
>20995-16
AAGCGTTTTGTTCGCCGGACC
>21032-16
TGGATTGGAAAAGCTCGCTCGT
>21036-16
TTAGGTCGATTGCGCGATGGT
>21068-16
TCACGACTTTTCACCGGAGCT
>21072-16
TTTTCTGTGGCTGCTTGCGTG
>21108-16
ATGACGTACCGTAACTAGAGTT
>21118-16
CGTGGGAGTAGCTGAACCATG
>21138-16
AAAAACAAGAACGGTGTCGTG
>21139-16
TACGTCATGATACTTCGAGCT
>21148-16
ATGAGGACGATGATCTACAGA
>21162-16
ATGACGTACCGTAACTAG
>21165-16
AATCTGAAAGCTCATTGGAATG
>21191-16
ATATTTGAAAGACTAATTCCGT
>21196-16
ATGCAAGGAGGGCGCTTTGAG
>21199-16
ATAAAGCCCAACTGTCTGTGA
>21211-16
ACTGATAGCAACATTCTCGAG
>21323-16
ACGCTCAGAGCTGAGGACATC
>21339-16
TATCTTTCGTAGGTGCACGAT
>21341-16
AGGATCTGAAAGGTAGAACGT
>21346-16
TTGGGGGAGAACACCTGGGAG
>21377-16
AGACCGCGCAGAGCCAGA
>21381-16
AGAAATCGTTGTGAAGGGTCA
>21390-16
TTGAGGCAGATCGTGTTGAGG
>21392-16
ATAACTCTTGAAGATTACTAC
>21393-16
TCCAGTGCTCTTGCGTCGAAG
>21406-16
AGAGGTGGAAGTAGAAACTAC
>21423-16
TGAGAAGGGCTGGAATTCATT
>21430-16
TCGGAAACTCAAAGGATGGAG
>21436-16
TTGCGTGGGCTCGCAAACTAG
>21526-16
TTCGAGGATGAGAACAAGCTCG
>21545-16
ATGGGCTATGAAACACGGCGC
>21570-16
AAAGGTGACAGACAAGAGATC
>21582-16
AGTTACGGTACGTCATGGAGC
>21584-16
TCCACATCTGTCGGCTTGACCG
>21595-16
AAGGAAGAAGATATCAGACCG
>21606-15
AAGGTGTCGTTCATGTAGAAG
>21656-15
TGCTATCTGAACTTTTTCATT
>21660-15
ATTCCTGTTGATGCTTCAAGC
>21662-15
AAACTGATAGCAACATTCTCG
>21705-15
TGATGTTCGTTGTGAAGATGA
>21733-15
TGACCTACAGAGCGTTGACTT
>21743-15
AACGATTAGCTAAACACAATG
>21750-15
ACACCTGGGAGTCGACTCCGT
>21756-15
ACGACCTTCAAACTGATAGCA
>21791-15
AAAAGTCGTGACCGAACTCGG
>21797-15
AGCAAGAAAAACAAGAACGGT
>21805-15
ACAAGGAGTGCTGCAAGAATG
>21816-15
ATGGGGTGGAATGCAGATGGA
>21888-15
TGATACTTCGAGCTCTACCTC
>21906-15
TACCTATTGCAAACTCAGATG
>21919-15
GTGTCGTTCATGTAGAAGGGC
>21932-15
ATGAAGATCGATCTGTCAATG
>22004-15
AGAGAGCCCTGCACTTGAGTC
>22009-15
GACGGCAGAGGAAGAACTCTC
>22027-15
TTCTGTCGTCCCGATGAAGCT
>22028-15
TTTGGAACAACCACACTCGAG
>22055-15
ACAGACAGTTGGGCTTTATAGG
>22133-15
AACGGATCGCTCAAAGCAGAG
>22149-15
ATGCATCTGGATTGTCATA
>22186-15
TTCTGCAGTCGAGCGCCCATG
>22211-15
CTCAAAGCTGAGGACATCGTG
>22216-15
AAGCACGACTGAATCTACAACC
>22242-15
TGCAGAAACGTCGCGACAGCA
>22257-15
AGCCAGATCCATGGGCGCTCG
>22270-15
TAATAAGTGTTAGAACTGGTG
>22336-15
TTGTTGACTTTGGCTATACCA
>22349-15
AAGGATGGAGTTGTTGATCTT
>22370-15
CCTATTACTAGGGACGCTCTG
>22381-15
TTTCCAAGCGTTGGGTATGCG
>22405-15
ATGTTCGTTGTGAAGATGATG
>22443-15
CCAGGGCAAGAAAAGAGACGT
>22445-15
AATCATTAGTGATCTCTTGTC
>22464-15
TTCAGATATGCGCTGTGGCAGA
>22485-15
AGAAGGAGGAAGCTCGACTGG
>22492-15
TGCTGGAGTTTTAGAAGAGGT
>22495-15
AGAGGTGACGAGCTATGCTGT
>22498-15
TAGGGTGGACAAGTATAGTGA
>22506-15
AGTGATGAAACTGTGCTCCTC
>22523-15
TTGGTGTTGAGAATCTCGTCG
>22537-15
ATTCTGAACATGACCACTGGA
>22543-15
TTGCAGAGATAACTGAATCTT
>22552-15
GAGTGTGTTGTCTACGACCGT
>22553-15
AAGGCTGGACATCCATGATGA
>22567-15
TTCGGAGATTCCAGTTGGTTG
>22569-15
CATCGTGGTGTAGTAATCTTC
>22575-15
AACGCTCAGAGCTGAGGACATC
>22664-15
AAGGAAATAGATGGAGTGCTT
>22678-15
ACTTCTTCGGGGTTAACTACG
>22682-15
AATGGGGTGGAATGCAGATGG
>22686-15
TGATCAAACTCTTGAAGCGAA
>22704-15
AAGGGGAACCTCGTCGGGAGT
>22710-15
TCATGTCCAGTGCTCTTGCGTC
>22716-15
CATCGAGCAACTCCCTGACGT
>22732-15
ATGGTTCAGCTACTCCCACGG
>22745-15
AGATGGAATCAAGGCTACGGC
>22771-15
TAAGATTGATAAGCCGAGTTC
>22780-15
TTGTGAACTGGTGCTTCTTCA
>22785-15
AATGAACAAAGGACTCATAGA
>22791-15
TCGACTATAGATTTGGGTGCG
>22832-15
AGAGTCAAATGAAGAGCTTGTG
>22838-15
AAGGTAGAACGTGACTCCTGA
>22841-15
ACAGAATGGACATATCAACCC
>22867-15
GAAACTGGTGTTACCCTT
>22874-15
TCGCAGCGTAGTGTGGTTTCT
>22875-15
AGAGGTGGAAGTAGAAGCTAC
[truncated: 68,672 more rows]

## Sheet: Leaf2
>105-2694
ATATCTCGAACTCTAGTTACG
>269-831
AACAGTCTGTTGGCGTACGTG
>320-701
ATGACGTACCGTAACTAGAGT
>345-636
TCTGTCTGCAAACTTTGTTGC
>381-583
GAGCAACTCCCTGACGTG
>405-547
TACTGGACAGGAAGATACGTG
>406-543
AACTGCGCAACACCTGGACGC
>485-446
TTTAATGACGTGGCACAACGC
>538-394
TCGAGCAACTCCCTGACGTGC
>603-355
ACATCTGTCGGCTTGACCGAG
>635-330
TTTCTAGCTGCATGAGATGTG
>652-323
AATTCCGTAGAATCATCTAGA
>699-309
GCAGCAAGCCACTGTAGGCGT
>715-301
TTCGATCCTGAAGATGAGCAG
>767-285
ATTAGTGATCTCAATGTTCTG
>793-279
TTGTACTTCCATCTGCATTCC
>838-266
ATGGTTGTAGATTCAGTCGTG
>870-259
AAATGGCTGTTTTCAAGAGGT
>878-257
ATAGAAGCGGAAAGAACTAGG
>886-255
TCTGTTGGCGTACGTGCGATC
>913-250
TCAGCTTTGATGAGGACGATG
>941-244
TTTCAGATCTTGGCTATAGTA
>949-243
AAAAATCGCGTAGAAAGTTGC
>989-236
TCCGTGGTGTAGAATATTGCC
>1014-231
TTTGATGACGAAACGATTAGC
>1024-229
TTACCCTTAGCGTTGACTGTG
>1056-223
TGAATGCTCTTTGACATCGTG
>1126-213
AAGCACGACTGAATCTACAAC
>1132-213
AATCCGACTGGATCAGACAGG
>1148-209
ATATCTCGAACTCTAGTTACGG
>1209-201
TATCTCGAACTCTAGTTACGG
>1213-201
AATGATTGTGGTGACTGCATC
>1228-200
ATGATGTTCGTTGTGAAGATG
>1255-197
GTGTTGCTGGTAAACCATC
>1263-196
AGGATCTGAAAGGTAGAACGTG
>1264-196
CTCAAAGCTGAGGACATCGTG
>1373-185
TCGTGGAGTACATCAGACGTG
>1379-184
ATATTCGGTCCTGAAAGCGCG
>1404-182
TTCATGGCGAATAGACTCGTG
>1433-179
TGCTGGTAAACCATCTCTGCC
>1513-173
TTTTCAGATCTTGGCTATAGT
>1523-172
AACACGGCTCTGATATCCTAG
>1529-172
AAACAGTCTGTTGGCGTACGTG
>1540-171
TTCGTGATCTCAGCTTTGATG
>1543-171
TCAACGCTGTCCAAATTCGAC
>1562-169
ATAAAGAAATCGAGCTCTTCC
>1564-169
TGATCTACAGAGCGTCGACTT
>1589-167
CGAAACATCTTCGAGGACGAG
>1606-165
ATGAGTGTGTGCCTGATCATA
>1652-161
TTGGAAACCTCTTGAAAACAG
>1671-160
AGAACCACTTGAACATGACGT
>1696-158
GCTCGTTGTGAACTGGTG
>1746-155
TGCTGGGGGTTTAATGACGTG
>1779-153
TCGTGTTGCTGGTAAACCATC
>1783-153
TCAGACGTGCGTCCTCTCGTG
>1818-151
ATACGTAGAACTTCCTAACAGA
>1824-151
TTGCGTGGCACTGTAGAGCTG
>1833-150
AAACACTGTAGCAAACATAGC
>1899-146
TCTCTAGGTGACTCTGAAGTG
>1915-145
ATAGAAGCGGAAAGAACTAGGA
>1923-145
TTGTGATCTCAAATGGGCTTG
>1934-144
ACGAACTCCGCACAAGAGCAG
>1958-143
AAACTGCGCAACACCTGGACGC
>1959-143
TCGGGAGTGGCTCTCACAGGC
>2005-140
ATGGAAAACCATGTCGGAGGT
>2028-139
AATTCTGAACATGACCACTGG
>2039-138
AACACTGTAGCAAACATAGCT
>2061-137
TTAACAAAGGATCTGAAAGGT
>2066-137
ATGACTATAGCCAGGAACGCT
>2093-136
TCAAGCGCTGTTTTGAGGACG
>2106-135
TGAGTGTGTGCCTGATCATAT
>2111-135
TGGGCGATTGAGCTTGTCGTG
>2114-135
ATTGGAATTCTGAACATGACC
>2116-135
TGGCAATGAACTCCTCAACGG
>2228-131
GATCATTGGAAGCTTCTT
>2254-130
GACCATAGCTTGAGCTTG
>2258-130
TTGTATCGATCATTGGAAGCT
>2265-129
TGTCTGCAAACTTTGTTGC
>2298-128
TCATCGAGCAACTCCCTGACGT
>2313-127
TGTATTTAGTGAACTGACGCT
>2316-127
TGACGATCGACAGGTGCATTGT
>2364-125
ATGAAGGTCCGGACTGGTTGT
>2368-125
TCAAAAGCGTACGCGGCGTGT
>2383-124
TCGAACTCTAGTTACGGT
>2384-124
TTCCGTGGTGTAGAATATTGCC
>2401-123
AAGAAGTTATTGTACACCTGC
>2416-122
TAAATGGCTGTTTTCAAGAGG
>2434-122
AAGAGCACTGGACATGACGAG
>2439-121
ATTCGGAAACTCAAAGGATGG
>2442-121
ATGAAGATCGATCTGTTAATG
>2443-121
ATGAGACACGCTGACAGCTGC
>2469-120
TGTGTGCCTGATCATATTAAT
>2481-120
AATGGCTGTTTTCAAGAGGTT
>2513-119
TTTATAGGCGCAAGTAGTGTG
>2515-119
ATTAAAAACGGCTGCTCAAGC
>2532-118
AACGGATCACTCAAAGCAGAG
>2589-116
ACGATTTCTAGATGATTCTAC
>2596-116
AAGACTAATTCCGTAGAATCA
>2611-115
AGGAAGAACTCTCTTGCAGGC
>2621-115
TTGGCAATGAACTCCTCAACGG
>2645-114
ATGAGTGTGTGCCTGATCATAT
>2688-113
TAGACTTAAACCTTTAGAGCT
>2694-113
AGTGATCTCAATGTTCTGCAG
>2705-113
TGTAGAGCTGATCCGTAGGTC
>2723-112
ATTTCATCTCGCAGCGTAGTG
>2732-112
TACTGCTATCTGAACTTTTTC
>2743-112
TGTTACATGAAACTGCGC
>2748-111
TTGATCTTCTCAACATTTGAA
>2749-111
TTCGTGACCTCAGCTTTGATG
>2753-111
AGGATGTGTGTTGGAGTTCCA
>2771-111
AAACAGTCTGTTGGCGTACGT
>2799-110
ATTTAATGAAGCTGGAACTCC
>2824-109
AAAGACTAATTCCGTAGAATC
>2835-109
CACTGTAGGCGTTGAATCGTG
>2876-108
TGGTCCGGCGAACAAAACGCT
>2909-107
TGGAGGAAGCAGGAATTCGCT
>2955-105
TAATAAGTGTTAGAACTGGTG
>2965-105
AGGATCTGAAAGGTAGAACGT
>2972-105
ACGATTGAGAAAGTAGAAGCT
>2978-105
TGCCTAGAGCGTTTGATAGTG
>3026-104
TCTTTACTTTATTGGTCGTGT
>3041-103
ACGAACTTGGAAGATAGCACA
>3072-103
AAGCAGAGCTTAGGACGATTG
>3083-102
TGTGTTGTGGATGCAATCGTG
>3121-101
ATGATGAGACACGCTGACAGC
>3140-101
TGGCGCTCTGTCGGAGAGGTG
>3173-100
CAACTGTCTGTGACCCTTCAC
>3184-100
ATTTGTTTGGCAAATGGCATG
>3206-100
AATTCGGAAACTCAAAGGATG
>3219-99
ATAACAACGCCTGTGAGAGCC
>3220-99
CATAAGGAAATAGATGGAGTG
>3224-99
TTACTTTATTGGTCGTGTGTA
>3268-98
TCATTAGTGATCTCTTGTCTG
>3290-97
TTGTTGATCTTGCTGAGAATG
>3311-97
TCCGACCTGAGAAAAAGCTCG
>3319-97
TTGCGTTGTGTTGTGGATGCA
>3348-96
TTAATGACGTGGCACAACGCG
>3350-96
TTGTGTTGTGGATGCAATCGTG
>3378-96
TAAGGCACATGCTTTCTGATG
>3387-95
AAGGAAAAGAAACTGATGATG
>3480-93
ATGGCGCTCTGTCGGAGAGGT
>3484-93
TTGTTGGATCTCTCATCAGCA
>3513-93
ATGCTGGGGGTTTAATGACGT
>3534-92
AGAAACTGCTGTCGCGACGTT
>3561-91
TGCTATCTGAACTTTTTCATT
>3563-91
AGCTAGGATATCAGAGCCGTG
>3580-91
AAAGGAAGCAGAAGGTATGTG
>3588-91
AAGAGACCATGAGAACGAGTG
>3622-90
TCACAGAGCTAGGTCTGACGT
>3667-89
AAAAGGAAAAGAAACTGATGA
>3687-89
ATGGTCCGGCGAACAAAACGC
>3699-89
TAGTGTGCTATCTTCCAAGTT
>3715-88
ACTGCAGAACATTGAGATCAC
>3761-88
AAATTAAAGATCGTAACCGTG
>3771-87
TGGTGTAGTAATCTTCGAGAG
>3773-87
TTCGGCTACTCCCACGGAGGT
>3781-87
TTGATTATCGAACAAAAGGTG
>3813-87
ATGGCGAACGCTTTAACGAGC
>3841-86
TGACGTACCGTAACTAGAGTT
>3843-86
ATGATGTTCGTTGTGAAGATGA
>3851-86
TTGATCTTGCTGAGAATGTCG
>3856-86
TCTGCGCGGTCTGATATCTTC
>3880-86
GAGCAACTCCCTGACGTGC
>3905-85
TCTAGAAATCGTTGTGAAGGG
>3972-84
TTGCTGGTAAACCATCTCTGCC
>3992-84
TTATCTGTTACATGAAACTGC
>4041-83
GCCCATCTCTGTAACATG
>4042-83
TACGTAGAACTTCCTAACAGA
>4086-82
TGTGCGGAGTTCGTGTGTGTG
>4091-82
AACTGGAATCTCCGAAGAGTC
>4128-82
TTGGATATCTCGAACTCTAGT
>4141-82
TGAAAGCTCATTGGAATG
>4160-81
TTCCGTGGTGTAGAATATTGC
>4163-81
AGGCACATGCTTTCTGATGGC
>4165-81
AGCCGACTTTCTGAACTTGAG
>4178-81
AGCCACTGTAGGCGTTGAATCGTG
>4217-80
TGAGGACGATGATCTACAGAG
>4228-80
TTTCTGTCAAGATCAGCTGTG
>4238-80
TTTCGATCCTGAAGATGAGCAG
>4239-80
TTTTCTCAGGTCGGAGGCTTG
>4253-80
TTCAAGCTGGGAACAATACGG
>4262-80
TGGGATAGTGAATATGGAGTG
>4269-80
ATTTCGCGCAAAACACTGAGA
>4314-79
ATGACCGCTTGAAGCTCTTGG
>4352-79
TGAAAGGTAGAACGTGACTCC
>4376-78
TCGCACTAAGGAAACAACGCC
>4446-77
TTGCAGGCAGCTGTCAGCGTG
>4525-76
TAGGAGAACGAAGCACAAGATG
>4564-76
ACAGTTGGGCTTTATAGGCGC
>4574-76
AAACCGGACTTTGCGTTGTGT
>4584-75
TTCAGATATGCGCTGTGGCAGA
>4610-75
TAGAAGCGGAAAGAACTAGGA
>4670-74
TTATTTTCTGTCGTCCCGATG
>4687-74
TTTCATCTCGCAGCGTAGTGT
>4699-74
TCTCGGCGGCACTCGACACG
>4721-74
TGGACACGATCTTCTCGACGT
>4835-73
AAGGTGACGAATTCTTCCGGA
>4846-73
TATCGCTCGTTGTGAACTGGT
>4858-72
AGTGTGTTGTCTACGACCGTG
>4863-72
AGAGATTGAACGAAGGTTGGC
>4960-71
TTACAAAGTCATGACTATAGC
>4964-71
TGTGTGACCATCTGTTAGAAC
>5011-71
GGCTGCCTTCTTAGTGGC
>5025-71
TTGTTATCTCAAATGGGCTTG
>5051-70
TCCGGACTGGTTGTAATCTCG
>5075-70
TGCTCCTCTGGAGGATGTGTG
>5092-70
TTATGATGACGGTGTTCCAAGC
>5162-69
TTAATGACGTGGCACAACGCGC
>5185-69
CTCTTACTGCATAATCTTGGC
>5217-69
ACTTAAACCTTTAGAGCTTGG
>5246-68
CTTGCCAAGAAACTTGAACGT
>5253-68
AGTATCCAATCACTGTAGAGG
>5303-68
CTCGTGATTGGCGAAGCCGTG
>5305-68
TGAAGACAGAGAAAAGCTATG
>5358-67
TTGTCTACGACCGTGCTTGGC
>5441-66
AAAAAATCGCGTAGAAAGTTG
>5448-66
TCTGAAGCTTGGAACACCGTC
>5480-66
AAAGAACTAGGAGAACGAAGC
>5491-66
ACCTGTATCAGCAATTGAAGC
>5500-66
AAGAGATTGAACGAAGGTTGG
>5532-65
AACCACTTGAACATGACGTTG
>5628-65
ACAGTCTGTTGGCGTACGTGC
>5635-64
TGAGGAAGCGCTGGACCCGTC
>5688-64
TGTGTAGCAACTGTTAACTTC
>5709-64
TATGCGTAGACACCTCCTATG
>5720-64
TCTAGTGACGTCGAGAAGATC
>5730-64
TTGCAAACTCGGATGCTGGTT
>5736-64
TTTCAGCTGGAAACTCGCAGG
>5743-63
TTCTAAGCGACTGAATTGTTG
>5745-63
TCGCGCATGGGAGATCACTGC
>5751-63
AAGCGAGTGCGTAGAGCTGGT
>5795-63
TTCGCACTAAGGAAACAACGC
>5865-62
ACAAAGGATCTGAAAGGTAGA
>5891-62
TCGTGACCGAACTCGGCGTCG
>5938-62
TCATCAAGGAATAGCCTCTCG
>5971-62
AACGATTTCTAGATGATTCTAC
>5980-61
ATGTGCTCTGGAATGACTGCT
>5997-61
TTGACTCTTCGGAAATTCCAG
>6030-61
ATGCACCTGTCGATCGTCATT
>6031-61
AAGAAATCGAGCTCTTCCAGG
>6119-60
AAGGAAGCAGAAGGTATGTGT
>6127-60
ACGAATTGCTGATGAGAGATC
>6134-60
TTCGTCGACAATTTGAAAGGT
>6141-60
TCGAGGACGAGAACAAGCTTG
>6164-60
AAAGAGACCATGAGAACGAGT
>6177-60
ACACGGCTCTGATATCCTAGC
>6179-60
AACTTCACATCTGTCGGCTTG
>6198-60
TGGGCGAAACGCTTGTGTGTG
>6209-60
ACTGATTTGAACAACTTTGGT
>6221-60
ATATCCAAACCGGACTTTGCG
>6241-59
TTGCCAAGAAACTTGAACGTC
>6250-59
AACAACGCCTGTGAGAGCCAC
>6258-59
CTTCACATCTGTCGGCTTGAC
>6302-59
AAGCACGACTGAATCTACAACC
>6337-59
CGCACGTACGCCAACAGACTG
>6344-59
ATCAAGGAATAGCCTCTC
>6347-59
ACATGTCGTTTGATTGCAGTT
>6366-58
TCAGCTGGAAACTCGCAGGTG
>6377-58
AGGAGTTACTAAGTCTCAGGC
>6380-58
TCGCAAACGGCTACTGCTATC
>6402-58
ATATCGCTCGTTGTGAACTGG
>6459-58
AGACTAACTCAAAGCGCC
>6506-58
TTACGATCTTTAATTTCTGCA
>6522-57
ATGGCGCTCTGTCGGAGAGGTG
>6581-57
TAAATGGCTGTTTTCAAGAGGT
>6586-57
ATATCTCGAACTCTAGTTACA
>6617-57
ATTTGAAAGACTAATTCCGTA
>6628-57
TACTAAGATTGATAAGCCGAG
>6657-56
TCGGTCCTGAAAGCGCGCGCG
>6701-56
CTCCGACCTGAGAAAAAGCTC
>6738-56
TTCAAGCGGTCATTCCAGAGC
>6793-56
AATGCACCTGTCGATCGTCATT
>6824-55
AATGACCGCTTGAAGCTCTTG
>6879-55
TCATCTCTGGCTCTGCGCGGT
>6880-55
GTGTTAGAACTGGTGGATGCC
>6903-55
TTGTTCATTGTTCCGACGAGT
>6910-55
TGCTGGAGCTTTAGAAGAGGT
>6924-55
TGAAGATCGATCTGTTAATGT
>6954-55
TAGAAATCGTTGTGAAGGGTC
>6989-54
TATAAAGCCCAACTGTCTGTG
>7048-54
ATTCGGTCCTGAAAGCGCGCG
>7060-54
GTTGATCTTGCTGAGAATGTC
>7068-54
TTTGGATATCTCGAACTCTAG
>7126-53
AACATGTCGTTTGATTGCAGT
>7170-53
TTTCCGGAAATCTTGGACGCC
>7193-53
AATGAAGGTCCGGACTGGTTG
>7201-53
AGGACGATGATCTACAGAGCGT
>7228-53
TTGGCAATGAACTCCTCAACG
>7238-53
ACATGGATGGTGACCCTAGATG
>7247-53
AATCGTGTTGCTGGTAAACC
>7251-53
AAGAATTCGTCACCTTCCGTG
>7259-53
AGGACATGCACTCAGTAGCTG
>7269-53
TTCTGGATGTTGGAAAGAACC
>7294-52
TTCATAGGGCTGACAGGAGGC
>7296-52
AAATGCGGAAAACTAATGGCC
>7321-52
TTGCATGGTCTGGTTTTCTGC
>7356-52
TCGGCGGCACTCGACACG
>7369-52
AAGGTTGCGTCGTCTCTCGTG
>7396-52
TATTTGAAAGACTAATTCCGT
>7434-52
TTCCATCGGCATTTGGAACGG
>7439-51
TTGGAGAACACTGCGCTTTGT
>7450-51
ATATCTGAAGCTTGGAACACC
>7463-51
AAAGTCATGACTATAGCCAGG
>7483-51
ACGAAACATCTTCGAGGACGA
>7487-51
TAGAAACTGCTGTCGCGACGT
>7516-51
TTCACATCTGTCGGCTTGACC
>7519-51
TTCAGTTATCTCTGCAACTCG
>7548-51
TTCGAAACCCCTCACCAGATG
>7558-51
ATTATGTCGAAGAAGAAAGGG
>7572-51
TTTCATGCTGTGTCTTCGCGC
>7607-50
TATCGACCACGAGAGGACGCA
>7611-50
TCAGACGCTGTACGGACCAGT
>7628-50
ATTGCAAACTCGGATGCTGGT
>7662-50
TGATGTTCGTTGTGAAGATGA
>7677-50
TGGAACGAGAAAGCTAAGGAG
>7697-50
TTTCCAAGCGTTGGGTATGCG
>7715-50
TAGAGCTCGAAGTATCATGAC
>7772-50
TAAGTGTTAGAACTGGTGGATG
>7778-50
TTGCAGAAACGTCGCGACAGC
>7794-49
ACAAGGAGTGCTGCAAGAATG
>7815-49
AAAGCGAGTGCGTAGAGCTGG
>7825-49
AACAACCAACTGGAATCTCCG
>7843-49
AATTCGACTGGAACGCCTTGG
>7846-49
AAGGATATGAAAGTTGCAGTT
>7857-49
AAAGCACGACTGAATCTACAAC
>7864-49
ATGAGGACGATGATCTACAGA
>7891-49
ACATCGTGGTGTAGTAATCTT
>7902-49
CAAGCGCTGTTTTGAGGACGG
>7943-49
AGCAATGAAGGTCCGGACTGG
>7953-49
TCGAAGTATCATGACGTAGGG
>7968-48
ATACTCTTGATCTTCTCAACA
>7982-48
ACTTTATTGGTCGTGTGTAGC
>8005-48
AAAGACTAATTCCGTAGAATCA
>8010-48
TGTTTTCAGATCTTGGCTATA
>8023-48
TTTCGATCCTGAAGATGAGCA
>8026-48
TTCGAGCCAAGGGACACCTGC
>8044-48
ACATAAGGAAATAGATGGAGT
>8051-48
TTCGAGTCGCAACATCAACGC
>8057-48
TTGTCGGTTGTGGTACTCACC
>8075-48
TGGATTGGAAAAGCTCGCTCG
>8090-48
TACGGATCAGCTCTACAGTGC
>8114-48
AGACGTGCGTCCTCTCGT
>8177-48
AACACTGTAGCAAACATAGC
>8190-47
ATAACAAATACGCATAGACTG
>8262-47
ACGAAACATCTTCGAGGACGAG
>8276-47
TGACTATAGCCAGGAACGCTAC
>8285-47
TGATGAGACACGCTGACAGCT
>8289-47
TCAATGACGATCGACAGGTGC
>8325-47
TGTGCTATCACTGGCTCTGTG
>8349-47
AACTCTCGAACTCCAACTCG
>8355-47
TTGTTTGGAACTTCGAGTTTT
>8369-47
TGTTCGACTATAGATTTGGGT
>8383-47
TAATGACGTGGCACAACGCGC
>8384-47
ATGGATGGTGACCCTAGATGG
>8401-46
TTTTGTACTTCCATCTGCATT
>8402-46
ACGCTTTCTTTAATACTTTGG
>8406-46
TGGCTCTAGACTTAAACCTTT
>8441-46
TTTCAGGACCGAATATGGATT
>8464-46
TCGATCATTGGAAGCTTCTTT
>8483-46
GGATCTGAAAGGTAGAACGTG
>8488-46
AGCACGACTGAATCTACAACC
>8490-46
TAGAAATCGTTGTGAAGG
>8507-46
TATCGATCATTGGAAGCTTCT
>8536-46
TGTCTGCTCAGGAATCGCTGC
>8539-46
AATAAGTGTTAGAACTGGTGG
>8554-46
TACAAAGTCATGACTATAGCC
>8563-46
ATTAAAGGGTACTTGCTTTGG
>8586-46
TGCAACCAATAAACACTGTAGC
>8592-46
ATTCTGAACATGACCACTGGA
>8598-46
TAGCTTGGTCCAGCGGAAGTG
>8614-46
TGAAGGTGGAGGACCTCCGTG
>8619-46
TTGGACAGCGTTGAAATGGAG
>8627-45
TCGAACTCTAGTTACGGTACG
>8698-45
ACACTGTAGCAAACATAGCTAT
>8712-45
ATGTTCTGTATGGTGCCGCGC
>8728-45
ATGCTGGGGGTTTAATGACGTG
>8788-45
TTACAACCAGTCCGGACCTTC
>8801-45
TTCAGTCGTGCTTTCAACAAG
>8805-45
TATCTTTCGTAGGTGCACGAT
>8806-45
TGCTATCACTGGCTCTGTGAT
>8825-45
TGAAAGGTAGAACGTGAC
>8851-45
ATGACGTAGGGCCGCCAGGTT
>8855-44
TTAGCGCCACTGATCTGAAAGC
>8870-44
ATGATACTCTTGATCTTCTCA
>8907-44
GAACTGCAATCAAACGAC
>8954-44
TAAAGAAATCGAGCTCTTCCA
>8984-44
TTTGACTCTTCGGAAATTCCAG
>8997-44
AAAAGAGACCATGAGAACGAG
>9006-44
ATGAACTCCTCAACGGCATTG
>9021-44
TTGCTGGTAAACCATCTCTGC
>9053-44
AAGTTATTGTACACCTGCAGC
>9064-44
AAGGGGAACCTCGTCGGGAGT
>9065-44
GCTTCGGAGAATTAGCTCGCG
>9074-44
ATTTGGACAGCGTTGAAATGG
>9112-44
ATTCCTCTGCTCAAAAGC
>9123-44
AATGGCGCTCTGTCGGAGAGG
>9133-43
AATCTGTCTGCAAACTTTGTT
>9171-43
TTCATTTCGTCCTGTGGTGTG
>9174-43
AGACAGTTGGGCTTTATAGGC
>9190-43
AGTTATTGTACACCTGCAGCG
>9196-43
ATAGGTACAATGCTGGATTTC
>9221-43
ATGGAAGTACAAAATGCATGA
>9260-43
CTAGCTACGGACTTCAAGCTG
>9285-43
TTCGAGAGTTATAAACCTGCT
>9305-43
AACGAACATCATCGAAACTGG
>9306-43
AAGAGATTGAACGAAGGTTGGC
>9315-43
ATGTATTTAGTGAACTGACGC
>9329-43
TAGGAGGTGTCTACGCATAGC
>9340-43
TTCTGATCATTCCAGCGGTGG
>9345-43
CAGCAAGCCACTGTAGGCGTT
>9352-43
TGATAGCAACATTCTCGAGGC
>9356-43
ACCCTTAGCGTTGACTGTGTT
>9371-43
TAATTCCGTAGAATCATCTAGA
>9375-43
TTAGATAAGACGACAAGCGAC
>9381-43
TGATCTACAGAGCGTCGACTTG
>9400-42
ATGATGTGTGGTAGTGTCTCA
>9435-42
TGGATTGTCATAAGGAAG
>9459-42
TCAAGCGCTGTTTTGAGGACGG
>9478-42
ACTGTAGGCGTTGAATCGTGT
>9489-42
AATGCGGAAAACTAATGGCCC
>9492-42
TCGGAAACTCAAAGGATGGAG
>9518-42
AAATTGGAATTCTGAACATGA
>9536-42
TCTCTGGCTCTGCGCGGTCTG
>9538-42
AACAAAGGACTCATAGACAAG
>9548-42
TGAGCTTGTCACTGTTGGGCG
>9571-42
ATGACGATCGACAGGTGCATT
>9597-42
TACCCTTAGCGTTGACTGTGT
>9635-42
TATCTCTGCAACTCGTCGCTG
>9684-41
TTTGCGTTGTGTTGTGGATGC
>9698-41
TGCATCTGGATTGTCATAAGG
>9725-41
AAGCGTTTTGTTCGCCGGACC
>9728-41
AACACGGCTCTGATATCCTAGC
>9749-41
TGCAAGGTGTAGAACTTCCTGC
>9750-41
ACTCGTCGCTGACTGTCGATC
>9751-41
ACAACGCCTGTGAGAGCCACT
>9778-41
CTGACTGTCGATCTGGGCCTG
>9807-41
ACAGCGTTGAAATGGAGAAGG
>9822-41
TTTGAGATAACAACGCCTGTG
>9840-41
TCTGGGATAGTGAATATGGAG
>9843-41
TGGTCGTGTGTAGCAACTGTT
>9880-41
TAGAAGCGGAAAGAACTAGGAG
>9886-41
AAGGCTACGGCTCAGGAGG
>9953-41
TTTTCTGTCGTCCCGATGAAG
>9959-41
AGGTTTATAACTCTCGAAGAT
>9974-41
AGATGGAATCAAGGCTACGGC
>9993-40
TTGCATCGCCTAGGGTGGACA
>10001-40
AGTGACGTCGAGAAGATCGTG
>10033-40
CATGTGCCTTATGATGACGGT
>10035-40
AGATCCTTGTAGTAAGCCGAG
>10042-40
ATAAGGCACATGCTTTCTGATG
>10054-40
AAGCTTGTTTGGAACTTCGAG
>10104-40
TCGCTCGTTGTGAACTGGTGC
>10109-40
TCAATCCGACTGGATCAGACA
>10129-40
ACTAGGGACGCTCTGCCACAG
>10142-40
ATTTGAAGCGTAGAAAAGCTC
>10148-40
TTATGATGACGGTGTTCCAAG
>10161-40
ACTCGTACGGTGACTCAAGTG
>10168-40
TTATGTCGAAGAAGAAAGGGT
>10184-40
TTAGTGATCTCAATGTTCTGC
>10229-40
TAAACCTCTGTTATCTGTTAC
>10252-40
TCATGACTTTGTAAAACTCGA
>10267-40
TAGGAGAACGAAGCACAAGAT
>10295-40
ATAGCGGGGCTTCAATTGCTG
>10313-39
TTGTGTGCTTGTCTATGAGTC
>10329-39
AGTATCATGACGTAGGGCCGCC
>10331-39
TTTGTAAAACTCGAAGTTCCA
>10333-39
TTGAACATGACGTTGGTTGCC
>10349-39
AATGATGCGCGTCGTGCTACG
>10355-39
ATGACGTAGGGCCGCCAGG
>10359-39
TTCGGAAACTCAAAGGATGGA
>10390-39
GCAAGGTGTAGAACTTCCTGC
>10411-39
CCGACTTTCTGAACTTGAGTT
>10434-39
TTATGTCGTCAAACTCGTACG
>10454-39
TATTACTAGGGACGCTCTGCC
>10501-39
AGCTCGAAGTATCATGACGTA
>10514-39
ATAGCGGGGCTTCAATTGCTGA
>10526-39
TTGTTCTCGTCCTCGAAGATG
>10532-39
AATCGTGTTGCTGGTAAACCA
>10549-39
AAGACAAGGAGTGCTGCAAGA
>10555-39
TTTACTTTATTGGTCGTGTGT
>10557-39
TACAGAGCGTCGACTTGG
>10580-39
TTCATCTCGCAGCGTAGTGTG
>10601-39
ACTTCACATCTGTCGGCTTGAC
>10619-39
ATGTAGGGGTTTGCACAGATG
>10623-39
TTCGAGTTGGAGTTCGAGAGT
>10629-38
ATGGTCCGGCGAACAAAACGCT
>10630-38
TCGCGTCGGCCATCTAGGGTC
>10639-38
ACGGCAGAGGAAGAACTCTCT
>10690-38
TTAGCGTTGACTGTGTTGTTG
>10705-38
AGGAACGCTACTGCTGATCGG
>10852-38
TTCGAGGACGAGAACAAG
>10872-38
TTATTGTACACCTGCAGCGAG
>10881-38
TGACTGTCGATCTGGGCCTGG
>10896-38
AATTGGAATTCTGAACATGACC
>10913-38
AAATGGAGAAGGGAACTCGCG
>10921-38
AACAAACTCTGCAAACATCCT
>10927-38
TTTGGAACAACCACACTCGAG
>10950-37
TGAAAGCACGACTGAATCTAC
>10998-37
AGAACTCTCTTGCAGGCAGCT
>11027-37
TTCCCTAGGGCTTCTGCGATG
>11033-37
TTACCCTTAGCGTTGACTGTGT
>11036-37
TAGATATGTGATTCCAACGGC
>11039-37
TGGATGTTGGAAAGAACCGTC
>11040-37
TTTCCATGGTTCGGCTACTCC
>11052-37
TTGTCACTGTTGGGCGATGCT
>11054-37
CTCAGAGCTGAGGACATCGTG
>11063-37
TCATGTCCAGTGCTCTTGCGT
>11080-37
TACGGACTTGACCTCATAGCC
>11096-37
TCGCCCACAAAAACTCTTTTG
>11106-37
GTGGTGTAGTAATCTTCG
>11169-37
TTGTAGATTCAGTCGTGCTTT
>11202-37
ATAGAGGCGGAAAGAACTAGG
>11212-37
ACGTGCGATCCACTCTGGGAT
>11213-37
TCTCGAACTCTAGTTACGGTA
>11224-37
ACTGCTGGAGCTTTAGAAGAG
>11228-37
TAGTGATCTCAATGTTCTGCAG
>11271-36
TGTTCTGCACTCTTACTTGGC
>11310-36
TTAGCAACTGCAACTTTCATA
>11315-36
TGAAGCTGGAACTCCAACACA
>11325-36
AGTGCTGCAAGAATGGTAGTG
>11337-36
TTCTAGCTGCATGAGATGTGC
>11338-36
AAAAACAAGAACGGTGTCGTG
>11348-36
AACGGAAGGGAAGTTAACAGT
>11360-36
ACTAAGATTGATAAGCCGAGC
>11363-36
TCGACTGGAACGCCTTGGCGC
>11405-36
AAATGTCTGCTCAGGAATCGC
>11432-36
TTTGGATATCTCGAACTCTAGT
>11438-36
TGGTTGTAGATTCAGTCGTGC
>11462-36
TTGAAAGACTAATTCCGTAGA
>11486-36
ATTGGAAGAATAAGCATTGGA
>11488-36
AAAGCTGAGGACATCGTGGTG
>11503-36
TAGCTACGGACTTCAAGCTGG
>11504-36
TCTTTCCGGAAATCTTGGACG
>11518-36
AAACTTCACATCTGTCGGCTTGAC
>11537-36
TAGAACTTCATGGCGAATAGA
>11542-36
TTGGGCTCAAAAGGAAGCAGA
>11553-36
TCTGCTGAACTGTTAGAGGGA
>11568-36
AATTCATTTCGTCCTGTGGTG
>11640-35
ATTCCGTAGAATCATCTAGA
>11659-35
ACTAATGATTGTGGTGACTGC
>11667-35
TATGAATCGCATACACTCTGC
>11674-35
ATGTCGTTTGATTGCAGTTCG
>11699-35
AAGAACTCTCTTGCAGGCAGC
>11722-35
CCTATTACTAGGGACGCTCTG
>11725-35
AAGAAGACAAGGAGTGCTGCA
>11740-35
AAGAACTAGGAGAACGAAGCA
>11743-35
TAATTCCGTAGAATCATCTAG
>11770-35
TTGGAGGAAGCAGGAATTCGC
>11775-35
ATGGTTTTCCATGATGTGTGG
>11778-35
AAGTGAATGCTCTTTGACATC
>11836-35
TTCAGTCGCTTAGAACTCTCG
>11862-35
TATCTGTTACATGAAACTGCG
>11891-35
AACGAATTGCTGATGAGAGAT
>11901-35
TAACTCTCGAAGATTACTACA
>11905-35
AACGGCATTGTTGGCTCAGCT
>11907-35
AGAAGTTATTGTACACCTGCA
>11941-35
AAAGGAAAAGAAACTGATGAT
>11981-35
TTAAGAAGTGGTCAGACGCTG
>11991-35
TTCGAGGACGAGAACAAGCTT
>11997-35
AACCCGTCAACGCAGGACTAA
>12021-35
ATGCAATAACAGCTTTTGAGC
>12028-34
AAGAGGAAATCTCCAAGAGC
>12046-34
AGTAAAGACATTGCCATCGTG
>12053-34
GAGTGTGTTGTCTACGACCGT
>12082-34
ATTGAGAAAGTAGAAGCTGAG
>12101-34
ATTAGTGATCTCTTGTCTGTC
>12114-34
TAGCGGGGCTTCAATTGCTGA
>12127-34
AAAAAATCGCGTAGAAAGTTGC
>12136-34
TATGATGACGGTGTTCCAAGC
>12173-34
AAAAGGAAGAAGATATCAGAC
>12231-34
TTTAATGACGTGGCACAACGCG
>12235-34
TTATCAATCTTAGTAGTCTTC
>12240-34
TGGAAACCTCTTGAAAACAGC
>12241-34
TTGCAGCTTTGACGCATTCTG
>12245-34
ATGGAGAGAATTCCCTAGGGC
>12262-34
TCGTGATCTCAGCTTTGATGA
>12281-34
ACAGAGCGTCGACTTGGAGGA
>12324-34
TTCCGGAAATCTTGGACGCCC
>12364-34
TCACTTTGGAACAACCACACT
>12380-34
CCACTGTAGGCGTTGAATCGTG
>12397-34
TCTTCCAACATTCTGATCATT
>12424-34
AAGGATCTGAAAGGTAGAACGT
>12435-34
TGGATTGTCATAAGGAAGACT
>12465-33
TCAAATGGCGCTCTGTCGGAG
>12468-33
TTGGTCGTGTGTAGCAACTGT
>12472-33
ACGGAGTCGACTCCCAGGTGT
>12504-33
TGACTACGACTCACCATACAG
>12555-33
TTTCGAGCCAAGGGACACCTGC
>12610-33
TTCGATTATGTTCTCTAGGTG
>12631-33
TTGGGCCTCATACTTTGCACT
>12666-33
TTCCGAGGATGTTTGCAGAGT
>12684-33
GTGTCGTTCATGTAGAAGGGC
>12689-33
ACTAGGAGAACGAAGCACAAG
>12695-33
TTGACGAAGGATCTGAAAGGT
>12707-33
AAGCAGAAGGTATGTGTTGGC
>12717-33
CATCCATGATGAGACACGCTG
>12720-33
AGGAGTGCTGCAAGAATGGTA
>12740-33
TGAATTCGGAAACTCAAAGGA
>12748-33
TAAGGAAATAGATGGAGTGCT
>12751-33
TGCTCTTGTGCGGAGTTCGTG
>12787-33
CATCGAGCAACTCCCTGACGT
>12789-33
TCGGATGCTGGTTTTGAGACT
>12791-33
TCACATCTGTCGGCTTGACCG
>12792-33
TCAGTTATCTCTGCAACTCGT
>12811-33
TTGGCAATGAACTCCTCA
>12813-33
TTGTTGACTTTGGCTATACCA
>12820-33
CGGCTGTTGTTTGACAAACCC
>12821-33
AATGACGATCGACAGGTG
>12831-33
ATTTGAGATAACAACGCCTGT
>12832-33
TCGGGAGAAGGCTTCAACGTT
>12838-33
TTGAACGCCGTAGAGTGACTG
>12839-33
TTGCAAAGATCCTTGTAGTAAG
>12840-33
AGGAAGCAGAAGGTATGTGTT
>12849-33
TTGAGGCCGCAAGAGTGAAGA
>12853-33
AACTGTCTGTGACCCTTCAC
>12872-33
TGAAAGGTAGAACATGGCTCC
>12875-33
AAGGAAGGATATGCCATTGTG
>12889-33
ATGTTCAGAATTCCAATTTGT
>12909-33
AGGGCTGGAATTCATTTCGTC
>12933-32
AAGAACAATGGATCAGGAAGA
>12935-32
TAAGGAAGACTACTAAGATTG
>12946-32
AAGGAAATAGATGGAGTGCTT
>12951-32
ACGGATCAGCTCTACAGTGCC
>12960-32
TCACCGTACGAGTTGGAAGCT
>12969-32
AGAGGTGGAAGTAGAAGCTAC
>12982-32
TCGAACTCTAGTTACGGTACGT
>12986-32
TATGGTTGTAGATTCAGTCGT
>13010-32
TTTGCAGTCACTCTACGGCGT
>13026-32
TTTCCGCATTTGCTCATTCGC
>13036-32
AATCATCTAGAAATCGTTGTG
>13116-32
AAAGACGACAAAGGCACTGCC
>13154-32
CAAAGCGAGTGCGTAGAGCTG
>13155-32
TTTGAGCAGAGGAATGATGTC
>13161-32
TTGGAAGCTTCTTTAACAAAG
>13175-32
ACTGGAGAAAAGCGAGCT
>13204-32
GAGGCTGTTGACTTCATCAAC
>13219-32
TCCGAGCGTTGGGTATGCACC
>13221-32
TGCTTGAGGGAGAACACCTGG
>13251-32
TTCGCAAACGGCTACTGCTATC
>13254-32
TAACAACGCCTGTGAGAGCCA
>13277-32
ACGCTCAAAGCTGAGGACATC
>13312-32
TGCAAAGATCCTTGTAGTAAG
>13323-32
TCGATTCGGACAACTGTTGGT
>13327-32
TGATCATCAAGGAATAGCCTC
>13358-32
ATTGGTCGTGTGTAGCAACTG
>13371-32
ACAAGCTTGTTTGGAACTTCG
>13379-32
TTTTCAGATCTTGGCTATAGTA
>13403-31
AAGGCACATGCTTTCTGATGGC
>13452-31
ATGTTCGTTGTGAAGATGATG
>13453-31
TCTGAAAGGTAGAACGTGACT
>13471-31
TTGAACGAAGGTTGGCAGCAAG
>13475-31
ATGCATCTGGATTGTCATAAG
>13480-31
TCTGTTATCTGTTACATGAAAC
>13516-31
AAGACGACAAAGGCACTGCCC
>13520-31
TTCCGACGAGTTCGAAGCTTC
>13543-31
AAGGATATGCCATTGTGTGTG
>13551-31
TTGAGGGAGAACACCTGGGAG
>13555-31
TGACGAGCTATGCTGTGTGGC
>13565-31
AAAGAGGTGACGAGCTATGCT
>13571-31
ATGTTAGGTATTGTAGCCCTA
>13593-31
ATTGTGGTGACTGCATCCTCC
>13626-31
CACTGTAAGCGTTGAATCGTG
>13682-31
TATTGCAAACTCGGATGCTGG
>13694-31
TCGACTATAGATTTGGGTGCG
>13740-31
ATGGGCGAAACGCTTGTGTGT
>13817-31
TACGGTACCACAAACGCATGC
>13822-31
ATGAACGACACCTTTGAAAGC
>13865-31
TCGCCCATCTCTGTAACATGC
>13879-31
AAGGAAGCGAAATTCTCAAGG
>13884-31
ATGAAACAGTCTGTTGGCGTA
>13889-31
AATGATCAGAATGTTGGAAGA
>13890-31
TCCAAACCGGACTTTGCGTTG
>13902-31
AGAACGTTGGGAATAACAGTG
>13921-31
TGGTGTAGTAATCTTCGAGAGT
>13947-31
AAGTCATGACTATAGCCAGGA
>13962-30
TTGAGCGTTGATTATCGAACA
>13976-30
ATTCATCGAGCAACTCCCTGA
>13990-30
AGATAACAACGCCTGTGAGAG
>14060-30
TGACGTACCGTAACTAGAGTTC
>14116-30
TTGATGACGAAACGATTAGCT
>14127-30
TTAGAGCTTGGGACGAACTTG
>14131-30
ATGGCGAGTGTAAACTTCACA
>14178-30
TTAGCGCTAGCTACGGACTTC
>14230-30
TGAGGTGTAAGACATAAAGTT
>14235-30
GATTGGATACTAGCACCTGCTCATCTTCA
>14243-30
TCAAGCCGACAGATGTGGAGT
>14244-30
TCAGATATGCGCTGTGGCAGA
>14245-30
CAATCCGACTGGATCAGACAG
>14262-30
TCTGAAAGGTAGAACATGGCT
>14265-30
AAAAACCCAAAAATAGCTCTC
>14266-30
TTTTAAGTCGTGCAACAAAGC
>14279-30
TACGATCTTTAATTTCTGCACT
>14304-30
AAAGGAAAAGAAACTGATGATG
>14348-30
TGCGGAGTTCGTGTGTGTGGC
>14380-30
TGAAGGTCCGGACTGGTTGTA
>14404-30
ATAGAGGCGGAAAGAACTAGGA
>14411-30
ACTTGAACATGACGTTGGTTG
>14417-30
TCGCTTAGAACTCTCGAACTC
>14420-30
TCTGTTGGGCGAGCAATCATC
>14523-29
GCCAAGAAACTTGAACGTCGC
>14536-29
AAACCGGACTTTGCGTTGTGTT
>14554-29
TTAAGCGATTTTACGGACTTG
>14605-29
TAGTCTTTCAAATATCTCGGC
>14669-29
TCCATTAGATAAGACGACAAG
>14693-29
TCTCCCCGGATGTTCTGTATG
>14717-29
TTCTGCGTGTTTGTCTGAAGC
>14748-29
AGACCAAGAGATTGAACGAAG
>14761-29
AGATTGATAAGCCGAGCTCGG
>14770-29
TTCAGATATGCGCTGTGGCAG
>14774-29
TCGAGGATGAGAACAAGCTCG
>14778-29
TTGTGCGGAGTTCGTGTGTGT
>14825-29
AGGATGTGTGTTGGAGTTCC
>14828-29
ATAAGGAAGACTACTAAGATT
>14860-29
TCGACTGCAGAACATTGAGATC
>14884-29
AAAGGATCTGAAAGGTAGAACGTG
>14894-29
AGAAATCGAGCTCTTCCAGGC
>14938-29
TCGACTGCAGAACATTGAGAT
>14986-29
TTTGGAGAACACTGCGCTTTG
>14988-29
TGGTAAACCATCTCTGCCAAG
>15047-28
ATGGAATGAAGTATCACTTTG
>15055-28
TTTGATAACGACTTGAGCGGT
>15124-28
TCACTGTAGGCTCGTAGGATC
>15129-28
GATTGGATACTAGCACCTGCT
>15139-28
TATCGATCATTGGAAGCTTCTT
>15154-28
AATGGGCGAAACGCTTGTGTG
>15157-28
AAGGCCTTGGAATGAGCT
>15191-28
TGATGATGTTACTCGCAAGCG
>15197-28
CATGGTCTGGTTTTCTGCGTG
>15210-28
AAAGACTAATTCCGTAGAAT
>15211-28
TCCGAGCTCGGCTTATCAATC
>15212-28
ATATTTGAAAGACTAATTCCG
>15235-28
AAGGAAGAAGATATCAGACCG
>15256-28
AACAAGCTTGTTTGGAACTTC
>15261-28
TTCGATCCTGAAGATGAGC
>15270-28
ATACGTAGAACTTCCTAACAG
>15273-28
TTAGCGCCACTGATCTGAAAG
>15284-28
TGTTTCATGCTGTGTCTTCGC
>15290-28
TTATTGGTCGTGTGTAGCAAC
>15361-28
AAGCTGGGAACAATACGGAGG
>15436-28
TGAGGTCACGAACGACAGTGC
>15472-28
CTAGGGCTTCTGCGATGTCGT
>15493-28
TTTGAAAGACTAATTCCGTAGA
>15536-28
ATGGACAAATTAAAGAGCGCA
>15544-28
TTGAGACGGATCCTACGAGCC
>15564-28
ATTAAATCTAAGATGGCGAGC
>15601-28
ATGATGACGGTGTTCCAAGCT
>15616-28
TGGACGCTTCGCGATAATAGG
>15618-28
TTACATGGATGGTGACCCTAGA
>15638-27
TCTTCGAGAGTTATAAACCTG
>15642-27
AAATGGCGCTCTGTCGGAGAG
>15657-27
TCCATCGGCATTTGGAACGGA
>15751-27
ATGGTCTGGTTTTCTGCGTGT
>15769-27
TCAGGCCGACACTATGACAAT
>15780-27
AAGGTCCGGACTGGTTGTAATC
>15802-27
ATGGATTAAAGGGTACTTGCT
>15805-27
TAACGCGCGATCTTGTCAACT
>15809-27
TCTGTCTGCAAACTTTGTTGCC
>15827-27
ACTTGGATAGCTTCAAATGGC
>15871-27
TTCAAACTGATAGCAACATTC
>15903-27
AGGACGATGATCTACAGAGCG
>15907-27
TTTTGAGCAGAGGAATGATGT
>15930-27
ATAAGTGTTAGAACTGGTGGA
>15967-27
TCCCCGGATGTTCTGTATGGT
>16026-27
ATTTAGATTGTCGGTTGTGGT
>16027-27
ACATAAGGAAATAGATGGAGTG
>16047-27
TGTGTGGCGATGAAGATCGAT
>16050-27
ATGCTGAGGCCTCGCTGCAGG
>16058-27
TCAAAGACGACAAAGGCACTG
>16060-27
CTTGGCTGTCAATGAAGACCA
>16065-27
ACCACGGATGAGGCATGG
>16074-27
AAGGCTTTGTAGTTGTTACGC
>16075-27
TCTAGGTGACTCTGAAGTGTT
>16078-27
TGACTGCAAATGAGAGAAAGC
>16089-27
TTGTGAAGGGTCACAGACAGT
>16100-27
TTATCTCTGCAACTCGTCGCTG
>16116-27
TAGCGTTGATGTTGCGACTCG
>16165-27
AACGCGCGGTGCTAAAGAGGT
>16173-27
TTCCTTATGACAATCCAGATG
>16209-27
AAGCGTAGAAAAGCTCAGGGG
>16232-27
ACAGACAAGAGATCACTAATG
>16248-27
TGCTTGATATCGCTCGTTGTG
>16250-27
CATTTGCAGTCACTCTACGGC
>16266-27
TCTATGCGAGGTGCGAATGAG
>16281-27
TTAGAACTCTCGAACTCCAAC
>16284-27
TGAACGACACCTTTGAAAGCT
>16297-26
CAACGATTTCTAGATGATTCT
>16333-26
TCATTTGCAGTCACTCTACGG
>16342-26
TCGCGACGTTTCTGCAAGGTG
>16359-26
AGGAAGAGTTGGATATGA
>16423-26
TCCGGACTGGTTGTAATCTCGT
>16461-26
TATCTGTTACATGAAACTGCGC
>16462-26
TTGATAAGCCGAGCTCGGATG
>16491-26
GTGCGATCCACTCTGGGATAG
>16504-26
ATAAACACTGTAGCAAACATA
>16510-26
TTGGGTGCGCTCTTTAATTTG
>16512-26
AAGATTGATAAGCCGAGCTCG
>16518-26
ACACGCGCGGGTGAAGACAGA
>16522-26
CGATTATGTTCTCTAGGTGAC
>16523-26
ACATTTTCTGTGGCTGCTTGC
>16530-26
AACATGACGTTGGTTGCCATT
>16647-26
TTTATTTTCTGTCGTCCCGATG
>16651-26
TGACCGAGTGTATGGGACCTTC
>16663-26
TCTGGAATGACTGCTTGAAGC
>16678-26
ATATTGACCTGTTTCTTCAGC
>16681-26
TCGTTTCGTCATCAAAGTATG
>16702-26
ATTCAGTCGCTTAGAACTCTC
>16738-26
AAGATTACTACACCACGATGT
>16792-26
ATGAACAAAGGACTCATAGACA
>16793-26
AGACAGATTCATAGGGCTGAC
>16806-26
TCATCGAGCAACTCCCTGACG
>16813-26
TTATCTCTGCAACTCGTCGCT
>16819-26
TGGAAACTCGCAGGTGATGGC
>16821-26
AAGGTTGTTGGATCTCTCATC
>16827-26
TGGATGGTGACCCTAGATGGC
>16871-26
TTCAGCTGGAAACTCGCAGGT
>16886-26
TTTGGGTTGAAATCTTGTGTG
>16943-26
AAATGGCTGTTTTCAAGAGGTT
>16950-26
AGATATGCGCTGTGGCAGAGC
>17004-25
CGCCTTGAACGCCGTAGAGTG
>17105-25
TGTGGCTGGTGAGACATCATT
>17110-25
TCGAAGGGAGTGAAGAAG
>17115-25
ACAAACTCTGCAAACATCCTC
>17125-25
AAACTGATGATGTTACTCGCA
>17146-25
TTGTTGCTGTCGATCAAGGCT
>17153-25
ACATCAGACGTGCGTCCTCTC
>17180-25
TGATGTGTGGTAGTGTCTCAT
>17194-25
AAAGGAAGAAGATATCAGACC
>17241-25
AAGAGATCACTAATGATTGTG
>17250-25
TTTCCCTCGAGGTCGATGTGT
>17258-25
ACACTATCAAACGCTCTAGGC
>17282-25
ACGGTACCACAAACGCATGCT
>17299-25
TCAACGTAGAACTTCATGGCG
>17315-25
AAGAATAAGCATTGGAACGTT
>17318-25
GGTGTCGTTCATGTAGAAGGG
>17371-25
CTAGAAATCGTTGTGAAGGGT
>17382-25
TGGTGTAGTAATCTTCAAGAG
>17393-25
ATGGCTGTTTTCAAGAGGTTT
>17438-25
TCGAGCAACTCCCTGACGTGCT
>17455-25
AATTCCGTAGAATCATCT
>17466-25
TTATAACTCTCGAAGATTACT
>17504-25
TACTTTGATGACGAAACGATT
>17512-25
AAGTATCATGACGTAGGGCCG
>17514-25
TGGCACTGTAGAGCTGATCCG
>17539-25
TATGGATTGGAAAAGCTCGCT
>17573-25
TTCGAGGACGAGAACAAGC
>17576-25
AAACTTTGTTGCCCCTGAGCT
>17578-25
AGTGATCTCAATGTTCTGCAGTCG
>17579-25
AAGGTGACAGACAAGAGATCA
>17586-25
ATTGGAATTTTGAACATGACC
>17590-25
AATGGAGAAGGGAACTCGCGC
>17591-25
TCTCCCACTGGAGAGCTTGGT
>17637-25
TTAAACCTTTAGAGCTTGGGA
>17642-25
AAACGACATGTTGACTGACGA
>17643-25
ATTGAACGAAGGTTGGCAGCA
>17697-25
TAGCTTCAAATGGCGCTCTGT
>17717-25
TAAAGCCCAACTGTCTGTGAC
>17744-24
TTATGTTAGGTATTGTAGCCC
>17749-24
TGTGGTAGTGTCTCATCGTTC
>17777-24
TTCCAGTCGAATTTGGACAGC
>17797-24
ATAATCGAACTGCAATCAAAC
>17803-24
TACATCAGACGTGCGTCCTCT
>17820-24
TGGGTCACGATTTGATAGTTC
>17821-24
CACACGAACTCCGCACAAGAG
>17822-24
AACTTGAGTTTGTAACATGGC
>17835-24
ATAGAAAACGTCACTCTTGTG
>17911-24
ATGACTGCTTGAAGCTCTTGG
>17918-24
CAACTGGAATCTCCGAAGAGT
>17961-24
TCAACGTAGAACTTCATGGCGA
>17993-24
TGGAAGTACAAAATGCATGAT
>17997-24
ATTGTGTGCTTGTCTATGAGT
>18025-24
TCGGGATAAGTTTCTGTCAAG
>18027-24
TCAAGATCAGCTGTGATGCGG
>18057-24
TTTTCTCAATCCGACTGGATC
>18080-24
AAGGATCTGAAAGGTAGAACG
>18098-24
TGGAAGTACAAAATGCATGATG
>18103-24
AGCAGTAGCGTTCCTGGC
>18124-24
TATAGTATGGACGCTTCTGGT
>18151-24
TTCCATGTATCGAAGGTTGCG
>18181-24
ACAGAATGGACATATCAACCC
>18202-24
GGTAGTTAGAGTACTGGACAG
>18208-24
TAGAACTTTCTAACAGACTTG
>18224-24
TACTACAAGGATCTTTGCAAG
>18230-24
AACTCGTACGGTGACTCAAGT
>18231-24
TAACTCTTGAAGATTACTACA
>18240-24
ATAGATATGTGATTCCAACGG
>18251-24
TGGCTGTCAATGAAGACCATC
>18279-24
AAAACAAGAACGGTGTCGTGT
>18291-24
CATCGAGCAACTCCCTGACGTG
>18310-24
AATCTTGGCAATGAACTCCTC
>18373-24
TAGGGCTTCTGCGATGTCGTA
>18415-24
ATGTCCTCAGCTTTGAGCGTT
>18439-24
AACGCTCAAAGCTGAGGACATC
>18449-24
GAGCTCGAAGTATCATGACGT
>18476-24
TTGTGCTTGAGGGAGAACACC
>18518-24
AACGAATTGCTGATGAGAGATC
>18524-24
CGGCACCATACAGAACATCCG
>18556-23
TATCTCGAACTCTAGTTACGGT
>18603-23
TGACGTCGAGAAGATCATCTC
>18618-23
TTGGCAGCGATTCCTGAGCAG
>18626-23
AGGAATGATGTCTCACCAGCA
>18645-23
TGCTGTCGCGACGTTTCTGCA
>18667-23
TCAAGTTCAGAAAGTCGGCTC
>18674-23
AATCTGTCGTTGAGTTTCTTG
>18685-23
TCCTGCAACCAATAAACACTG
>18695-23
TCCAGTGCTCTTGCGTCGAAG
>18715-23
ACTAATGTGCTCTGGAATGAC
>18724-23
ACTGGAATCTCCGAAGAGTCA
>18754-23
AAGTGTTAGAACTGGTGGATGC
>18814-23
TGCGCTTCGGAGAATTAGCTCG
>18820-23
TGAACGCCGTAGAGTGACTGC
>18850-23
TGTTAGGAAGTTCTACGT
>18862-23
AATGACCGCTTGAAGCTCTTGG
>18872-23
AATCATTAGTGATCTCTTGTC
>18915-23
ATGGAGAAGGGAACTCGCGCA
>18917-23
ATTCATAGGGCTGACAGGAGG
>18945-23
ATAACAGCTTTTGAACAGAGG
>18951-23
ATAGACTGATTTGAACAACTT
>19002-23
GTCTTTACTTTATTGGTCGTG
>19013-23
AACTTCCTGTCTGATCCAGTC
>19014-23
ATGCGGGATGATGAGAACCAC
>19073-23
AAGCTGAGGACATCGTGGTGT
>19093-23
TGCTATCTGAACTTTTTCATTC
>19098-23
TTGTGGTACTCACCGTTTGGT
>19099-23
AAGACAGAGAAAAGCTATGTG
>19161-23
CTCAATCCGACTGGATCAGAC
>19173-23
AGCAAAGGATTGGTAGAGCTG
>19174-23
TGGAATGAGCTTGTCACTGTT
>19209-23
AAGGAGTGCTGCAAGAATGGT
>19296-23
ACGAAAGATAGGTATAGCGCG
>19303-23
TAATCGAACTGCAATCAAACG
>19318-23
AAACACTGAGAAAAACTTGGA
>19354-23
ATTCCTGTTGATGCTTCAAGC
>19380-23
ATGGAACGAGAAAGCTAAGGA
>19389-22
ACTGGCTCTGTGATGGCG
>19415-22
AAGTTGGAAAGAGGTGACGAG
>19497-22
CGACTGGAACGCCTTGGCGCT
>19509-22
TGTGACCATCTGTTAGAACCA
>19519-22
TTTTCTGTGGCTGCTTGCGTG
>19560-22
ACGACTGAATCTACAACCATA
>19562-22
ACTCGTGATTGGCGAAGCCGT
>19574-22
ACAGTTGGGCTTTATAGGCGCA
>19601-22
AACCACACTCGAGCAAGGCTG
>19618-22
TATCCAAACCGGACTTTGCGT
>19651-22
TAACGGAAGGGAAGTTAACAG
>19673-22
TGCTGATCGGGAGACCTTCCT
>19701-22
TATGATCAGGCACACACTCAT
>19703-22
TATCTGAAGCTTGGAACACCG
>19766-22
CATCTCTGTAACATGCGTAAC
>19818-22
TAGTTACGGTACGTCATGGAGC
>19831-22
ATGACGTACCGTAACTAGAGC
>19869-22
TTGAAGAACAAGAACGATAAC
>19890-22
AGACTAATTCCGTAGAATCAT
>19906-22
ATGAACTCCTCAACGGCATTGT
>19925-22
TGGCTCTAGACTTAAACCTTTA
>19958-22
TCAGGAGTCACGTTCTACCTT
>19965-22
AACGAAAAGGAAAAGAAACTG
>19986-22
ATGTATTTAGTGAACTGACGCT
>19993-22
AAGAGTCAAATGAAGAGCTTG
>19999-22
TGTCTGCAAACTTTGTTG
>20014-22
TTTCATCTCGCAGCGTAGTGTG
>20027-22
AACCATCAAAACGATCACAAGC
>20043-22
ATTGTACACCTGCAGCGAGGC
>20063-22
AATAGATATGTGATTCCAACG
>20085-22
TTGAGAAAGTAGAAGCTGAGA
>20095-22
TTGACCGAGTGTATGGGACCT
>20108-22
AACGAATTGCTGATGAAAGTT
>20114-22
AACGATTTCTAGATGATTCT
>20117-22
CTTGTGATCGTTTTGATGGTT
>20129-22
AAAGCTGAGGTCACGAACGAC
>20145-22
AAGAACGTTGGGAATAACAGT
>20162-22
TCATCTGTTATGTCGTCAAAC
>20163-22
TTTCAGATCAGTGGCGCTAAC
>20177-22
TGAAACAGTCTGTTGGCGTAC
>20214-22
TTCTGCGCGTCTGTTTGTGTG
>20254-22
ACGATGTCCTCAGCTTTGAGC
>20261-21
TCAAATGGGCTTGGCAGGTTG
>20272-21
TTGCAGTCACTCTACGGCGTT
>20291-21
TGGAATGAAGTATCACTTTGG
>20318-21
ATTCATTTCGTCCTGTGGTGT
>20340-21
TATAGCCAAGATCTGAAAAC
>20349-21
TCACTAATGTGCTCTGGAATG
>20355-21
AACGAAGCACAAGATGGAATC
>20373-21
ATGGAATGAAGTATCACTTTGG
>20400-21
CTAAGATTGATAAGCCGAGCT
>20401-21
CAACGTGAATTCCAATGAGAC
>20408-21
ATTGCAAACTCGGATGCTGGTT
>20410-21
AGATTGAACGAAGGTTGGCAGC
>20422-21
TGAAGCTTGGAACACCGTCATC
>20451-21
ATTCCTCTGTTCAAAAGC
>20459-21
TCTGAACATGACCACTGGATC
>20460-21
ACAATTGTTGGGGAGAACGAC
>20500-21
ACACGAACTCCGCACAAGAGC
>20501-21
TCGGCGGCACTCGACACGATT
>20545-21
TGAAAGACTAATTCCGTAGAAT
>20546-21
TTGGAAGTGATTTGAAGGGCC
>20557-21
TTTTCTGTCGTCCCGATGAAGC
>20561-21
TGTTACATGAAACTGCGCAAC
>20580-21
AAGACGTGCTTGTTTCGCAAC
>20582-21
TACTTCCATCTGCATTCCACC
>20587-21
AACATCTTCGAGGACGAGAACA
[truncated: 71,676 more rows]

## Sheet: Leaf3
>565-338
ATATCTCGAACTCTAGTTACG
>3424-75
TTTAATGACGTGGCACAACGC
>3880-68
AATTCCGTAGAATCATCTAGA
>3922-68
TTGTGATCTCAAATGGGCTTG
>4182-65
AACAGTCTGTTGGCGTACGTG
>4766-59
ATGACGTACCGTAACTAGAGT
>4981-57
AACTGCGCAACACCTGGACGC
>5668-51
ATGTGCTCTGGAATGACTGCT
>5936-50
TCAGCTTTGATGAGGACGATG
>7187-43
TTTGATGACGAAACGATTAGC
>7550-41
TACTGGACAGGAAGATACGTG
>8103-39
ATATCTCGAACTCTAGTTACGG
>9079-36
ACATCTGTCGGCTTGACCGAG
>9298-35
TTGTACTTCCATCTGCATTCC
>9731-34
TGACGATCGACAGGTGCATTGT
>10114-33
ATGAGTGTGTGCCTGATCATA
>10194-33
GAGCAACTCCCTGACGTG
>10259-32
CAACTGTCTGTGACCCTTCAC
>10374-32
TTGTTGATCTTGCTGAGAGTG
>10473-32
TTCGATCCTGAAGATGAGCAG
>10549-32
ATTGGAATTTTGAACATGACC
>10610-32
ATAAAGAAATCGAGCTCTTCC
>12037-28
TGAGTGTGTGCCTGATCATAT
>12064-28
TGTGGCTGGTGAGACATCATT
>12380-28
GTGTTGCTGGTAAACCATC
>12828-27
TCTGGAATGACTGCTTGAAGC
>13168-26
TGTGTTGTGGATGCAATCGTG
>13195-26
AACACGGCTCTGATATCCTAG
>13385-26
TCTGAAAGGTAGAACATGGCT
>13812-25
TAGACTTAAACCTTTAGAGCT
>13956-25
AAAGACTAATTCCGTAGAATC
>14195-25
TGAATGCTCTTTGACATCGTG
>14675-24
TCTGTCTGCAAACTTTGTTGC
>15251-23
TTACCCTTAGCGTTGACTGTG
>15389-23
ATACGTAGAACTTCCTAACAGA
>15568-23
AAACAGTCTGTTGGCGTACGTG
>15640-23
AAATTAAAGATCGTAACCGTG
>15963-22
TTCCGTGGTGTAGAATATTGCC
>16090-22
TGGCGCTTTGTCGGAGAGGTG
>16144-22
TCTGTTGGCGTACGTGCGATC
>16861-21
TGGGCGATTGAGCTTGTCGTG
>17040-21
TATCTCGAACTCTAGTTACGG
>17243-21
AACGAATTGCTGATGAAAGTT
>17315-21
TCGAGCAACTCCCTGACGTGC
>17696-20
GTTTAATGACGTGGCACAACG
>17806-20
TTTCTAGCTGCATGAGATGTG
>18002-20
AAACTGCGCAACACCTGGACGC
>18185-20
TCCGTGGTGTAGAATATTGCC
>18577-19
AACGGATCACTCAAAGCAGAG
>18591-19
ATGAGTGTGTGCCTGATCATAT
>18624-19
ACGATTTCTAGATGATTCTAC
>18776-19
TTCATGGCGAATAGACTCGTG
>18936-19
ATAACAGCTTTTGAACAGAGG
>18993-19
AAAAATCGCGTAGAAAGTTGC
>19108-19
ATTAAAAACGGCTGCTCAAGC
>19306-19
TTATGATGACGGTGTTCCAAGC
>19407-19
TAATTCCGTAGAATCATCTAGA
>19602-18
TGCTGGGGGTTTAATGACGTG
>19616-18
TCTCTAGGTGACTCTGAAGTG
>19830-18
TGCAAGGTGTAGAACTTCCTGC
>20148-18
TCAAGCCGACAGATGTGGAGT
>20174-18
TTTTTCTTAGTGTTCTGCGCG
>20188-18
AAGACTAATTCCGTAGAATCA
>20351-18
TTGCGTTGTGTTGTGGATGCA
>20432-18
TAGTGTGCTATCTTCCAAGTT
>20525-18
TCTGAGGCTTGGAACACCGTC
>20740-17
TCAGACGCTGTACGGACCAGT
>21094-17
ACGAACTTGGAAGATAGCACA
>21098-17
CGACAGATGTGGAGTTTACAC
>21134-17
TTGATTATCGAACAAAAGGTG
>21173-17
CTCAGAGCTGAGGACATCGTG
>21454-17
TTTATAGGCGCAAGTAGTGTG
>21824-17
CCACTGTAAGCGTTGAATCGTG
>22005-17
TTACGATCTTTAATTTCTGCA
>22097-16
TATCGACCACGAGAGGACGCA
>22111-16
TCGGGAGTGGCTTTCACAGGC
>22617-16
TCAGACGTGCGTCCTCTCGTG
>22773-16
ATATTCGGTCCTGAAAGCGCG
>22915-16
TCAAGCGCTGTTTTGAGGACG
>23075-16
AATCCGACTGGATCAGACAGG
>23157-16
ATGATGTTCGTTGTGAAGATG
>23662-15
ATTCGGAAACTCAAAGGATGG
>23881-15
ATGAGACACGCTGACAGCTGC
>23894-15
TGCTGGTAAACCATCTCTGCC
>23906-15
ATTCCTCTGTTCAAAAGC
>24055-15
ATGACTGCTTGAAGCTCTTGG
>24058-15
TTTCGATCCTGAAGATGAGCA
>24282-15
TCACAGAGCTAGGTCTGACGT
>24286-15
AGTGATCTCAATGTTCTGCAG
>24452-15
TTGACGAAGGATCTGAAAGGT
>24678-15
TAACTCTTGAAGATTACTACA
>25132-15
TCAAAAGCGTACGCGGCGTGT
>25184-15
ATGACGTAGGGCCGCCAGGTT
>25228-14
AGTGTGTTGTCTACGACCGTG
>25616-14
AAGACGACAAAGGCACTGCCC
>25745-14
TGTGTGACCATCTGTTAGAAC
>25900-14
TCTGAGCGTTGATTATCGAAC
>26075-14
TTTCGATCCTGAAGATGAGCAG
>26082-14
TTTTGAACAGAGGAATGATGT
>26231-14
TGGTGTAGTAATCTTCAAGAG
>26417-14
ACGATTGAGAAAGTAGAAGCT
>26760-14
TGAGAGACGAAAGCTAGGG
>26820-14
AATGATTGTGGTGACTGCATC
>26920-14
GACCATAGCTTGAGCTTG
>26936-14
TGAAAGGTAGAACATGGCTCC
>27052-14
TCAACGCTGTCCAAATTCGAC
>27117-14
TAATGACGTGGCACAACGCGC
>27215-13
AACACTGTAGCAAATATAGCT
>27221-13
TTCGTGACCTCAGCTTTGATG
>27299-13
TCAGCTGGAAACTCGCAGGTG
>27343-13
CGTGACCTCAGCTTTGATGAG
>27483-13
TCGTGTTGCTGGTAAACCATC
>27489-13
ATGAAGATCGATCTGTTAATG
>27604-13
AACTGGAATCTCCGAAGAGTC
>27880-13
TCTAGAAATCGTTGTGAAGGG
>27939-13
TCGAACTCTAGTTACGGT
>28071-13
TTGGCAATGAACTCCTCAACGG
>28151-13
TTAATGACGTGGCACAACGCG
>28321-13
TGGCAATGAACTCCTCAACGG
>28416-13
TACGATCTTTAATTTCTGCACT
>28505-13
TGGAGGAAGCAGGAATTCGCT
>28681-13
TTAGCAAGCAGCGGGACAATG
>28768-13
ATAAACACTGTAGCAAATATA
>28919-13
ATAGAGGCGGAAAGAACTAGG
>28990-13
GATCATTGGAAGCTTCTT
>29083-13
AAGCAGAGCTTAGGACGATTG
>29104-13
ACATGTCGTTTGATTGCAGTT
>29418-12
ACTGCAGAACATTGAGATCAC
>29560-12
GAGCTAGGTCTGACGTACGAGTTTGACG
>29681-12
GAGGTGGAAGTAGAAACTACT
>29718-12
AGCTAGGATATCAGAGCCGTG
>29776-12
AGAGGTGGAAGTAGAAACTAC
>29791-12
TGTGTGCCTGATCATATTAAT
>29973-12
TGACGTACCGTAACTAGAGTT
>30110-12
GCAAGGTGTAGAACTTCCTGC
>30118-12
ATGGCGCTTTGTCGGAGAGGT
>30413-12
ATTTGTTTGGCAAATGGCATG
>30456-12
TTGCTGGTAAACCATCTCTGCC
>30467-12
TCCGACCTGAGAAAAAGCTCG
>30653-12
GCAGAACACTAAGAAAAACTT
>30727-12
TCGAGGATGAGAACAAGCTCG
>30900-12
TCGTTTCGTCATCAAAGTATG
>30967-12
TTGGATATCTCGAACTCTAGT
>31142-12
TTGTGGCTGGTGAGACATCATT
>31281-12
TGTAGAGCTGATCCGTAGGTC
>31289-12
AAGAGACCATGAGAACGAGTG
>31297-12
CGGCTGTTGTTTGACAAACCC
>31347-12
GCTTCGGAGAATTAGCTCGCG
>31359-12
TCGGATCAGCTGAAGAAACAG
>31392-12
ATTTCGCGCAGAACACTAAGA
>31444-12
AAGAGCACTGGACATGACGAG
>31533-12
TGCCTAGAGCGTTTGATAGTG
>31676-12
AAACTCCACATCTGTCGGCTTGAC
>31852-12
AACGATTTCTAGATGATTCTAC
>32025-11
ATGGAAAACCATGTTGGAGGT
>32064-11
GAGTGTGTTGTCTACGACCGT
>32094-11
AAGAGGAAACCTCCAAGAGC
>32253-11
AAATGCGGAAAACTAATGGCC
>32389-11
TATCGATCATTGGAAGCTTCTT
>32419-11
AGACAGTTGGGCTTTATAGGC
>32666-11
TGAGAGACGAAAGCTAGG
>32687-11
ATATTTGAAAGACTAATTCCG
>32822-11
ACAGTTTCATCACTGTAGGCT
>32892-11
GGTGTAGTAATCTTCAAGAGT
>32984-11
CACTGTAAGCGTTGAATCGTG
>33057-11
GGTGCTAAAGAGGTAGAGCTC
>33101-11
CGTGTGTAGCAACTGTTAACT
>33126-11
CTCCGACCTGAGAAAAAGCTC
>33131-11
TTAATGACGTGGCACAACGCGC
>33225-11
TTGTGTTGTGGATGCAATCGTG
>33480-11
TACGGATCAGCTCTACAGTGC
>33503-11
ACAATGCACCTGTCGATCGTCA
>33561-11
ATGAACTCCTCAACGGCATTG
>33586-11
AAAGAACTAGGAGAACGAAGC
>33608-11
CTTTGACGAAGGATCTGAAAG
>33810-11
TCATTAGTGATCTCTTGTCTG
>33820-11
ATGAAGGTCCGGACTGGTTGT
>33880-11
ATTTGAAAGACTAATTCCGTA
>33951-11
TTGTTGGAACTTTCATCAGCA
>34011-11
ACCTGTATCAGCAATTGAAGC
>34250-11
ACTGATTTGAACAACTTTGGT
>34274-11
TGTAAACTCCACATCTGTCGG
>34491-11
GAGGCTTGGAACACCGTCATCATAAGGCA
>34552-11
GAAAGACTAATTCCGTAGAAT
>34569-11
TTCTGGATGTTGGAAAGAACC
>34584-11
TTCGAGGATGAGAACAAGCTCG
>34632-11
TAAGGCACATGCTTTCTGATG
>34697-11
TCGTCGTATATTAGGTCG
>34760-10
TCGAACTCTAGTTACGGTACG
>34908-10
AAACCGGACTTTGCGTTGTGTT
>35031-10
TAATGATTGTGGTGACTGCATC
>35251-10
AATTGTGGCTGGTGAGACATC
>35470-10
AATAACAGCTTTTGAACAGAG
>35531-10
TCTGTCACGTGAAACTGCGCA
>35566-10
TGGATTGTCATAAGGAAGG
>35587-10
AAAAGGAAAAGAAACTGATGA
>35651-10
AAAAAATCGCGTAGAAAGTTG
>35870-10
TTGGGTGCGCTCTTTAATTTG
>35916-10
CCGACTTTCTGAACTTGAGTT
>35930-10
TAAAGAAATCGAGCTCTTCCA
>36018-10
TACGTAGAACTTCCTAACAGA
>36069-10
TGGACACGATCTTCTCGACGT
>36135-10
TGTCTGCAAACTTTGTTGC
>36232-10
TCGAGCGCCCATGGATCTGGC
>36284-10
TAAAGTAGAGACATTGCCATC
>36431-10
TTGAAAGACTAATTCCGTAGA
>36861-10
AGAACCACTTGAACATGACGT
>36927-10
ATAGCGGGGCTTCAATTGCTGA
>37139-10
TCTAGTGACGTCGAGAAGATC
>37231-10
TCATCGAGCAACTCCCTGACGT
>37400-10
GGCTGCCTTCTTAGTGGC
>37477-10
AAACAGTCTGTTGGCGTACGT
>37773-10
TTCTGGATACCGATGGACACC
>37788-10
ATGCTGGGGGTTTAATGACGT
>37813-10
TCGAAGTATCATGACGTAGGG
>37945-10
CAGGCGTTGTGATCTCAAATG
>38036-9
TTATTTTCTGTCGTCCCGATG
>38053-9
ATAACAAATACGCATAGACTG
>38255-9
ATGTCCTCAGCTCTGAGCGTT
>38293-9
TGGGCGCTCGACTGCAGAACA
>38294-9
ACGAAGGATCTGAAAGGTAGA
>38318-9
TCACCGTACGAGTTGGAAGCT
>38336-9
AACATGTCGTTTGATTGCAGT
>38371-9
TTCAGTCGTGCTTTCAACGAG
>38392-9
CAAACGACATGTTGACTGACG
>38601-9
TCTTGCTGAGAGTGTCGGAGG
>38623-9
ATTTCATCTCGCAGCGTAGTG
>38625-9
TGTGCTCTGGAATGACTGCTT
>38676-9
AATTTTGAACATGACCACTGG
>38729-9
GATTGGATACTAGCACCTGCT
>38774-9
AAAGACTAATTCCGTAGAATCA
>38836-9
AATTGGAATTTTGAACATGACC
>39063-9
TGTGCTCTGGAATGACTGCTTG
>39078-9
GTGTGTGCCTGATCATATTAA
>39259-9
TAAACTATTGTGGAGACAATG
>39335-9
AAAGTATGGCGAGTGTAAACT
>39449-9
GCTCGTTGTGAACTGGTG
>39482-9
TCGTGACCGAACTCGGCGTCG
>39492-9
CGATTATGTTCTCTAGGTGAC
>39496-9
TGATGTTCGTTGTGAAGATGA
>39566-9
AGTATCCAATCACTGTAGAGG
>39569-9
CAGGAACACAAGATTGTCACA
>39729-9
TACGGACTTGACCTCATAGCC
>39755-9
TGAAAGACTAATTCCGTAGAA
>40002-9
TTTTCTCAGGTCGGAGGCTTG
>40197-9
CTAGAAATCGTTGTGAAGGGT
>40205-9
CAATCCGACTGGATCAGACAG
>40284-9
TGGTGATCAAACTCTTGAAGC
>40458-9
TGAAAGGTAGAACATGGC
>40475-9
ACAAGCGACTTATTTTATGGA
>40588-9
TTCCTCTGTTCAAAAGCTGTT
>40620-9
TTTGGATATCTCGAACTCTAG
>40863-9
GAGAGACGAAAGCTAGGG
>41105-9
TAGAACTTCATGGCGAATAGA
>41295-9
TGCTAAGATTGATAAGCCGAG
>41308-9
ATAGAGGCGGAAAGAACTAGGA
>41358-9
TGGTGTAGTAATCTTCAAGAGT
>41421-9
TCGTGTCGAATGCCGCCGAGA
>41462-9
AATTCATTTCGTCCTGTGGTG
>41475-9
CGCACGTACGCCAACAGACTG
>41614-9
GCTCGAAGTATCATGACGTAGG
>41616-9
CAAATGCGGAAAACTAATGGC
>41685-9
TTTTCTGTCGTCCCGATGAAG
>41787-9
TGAGGCTTGGAACACCGTC
>41865-9
AATTCGGAAACTCAAAGGATG
>41937-9
CTCGTGATTGGCGAAGCCGTG
>42219-8
GCGGCTGTTGTTTGACAAACC
>42311-8
TTTTGTACTTCCATCTGCATT
>42385-8
TGGCTCTAGACTTAAACCTTT
>42441-8
TATGAATCGCATACACTCTGC
>42594-8
TATAAAGCCCAACTGTCTGTG
>42626-8
GGCGGCTGTTGTTTGACAAACC
>42959-8
ATTAGTGATCTCTTGTCTGTC
>43001-8
AGCGAGTGCGTAGAGCTGGTG
>43013-8
ATGACGTAGGGCCGCCAGG
>43022-8
AGGTTAACTCAAAGCGCC
>43058-8
TAGGTCGATTGCGCGATGGTG
>43067-8
TTCGGAAACTCAAAGGATGGA
>43165-8
ATACTTTGATGACGAAACGATT
>43186-8
ACTCGTGATTGGCGAAGCCGT
>43197-8
TTCCGTGGTGTAGAATATTGC
>43283-8
TATGATGACGGTGTTCCAAGC
>43377-8
AAGAACTAGGAGAACGAAGCA
>43396-8
TAATTCCGTAGAATCATCTAG
>43508-8
CAACTGGAATCTCCGAAGAGT
>43770-8
GAAGCCGTGAAAACTCTGGTT
>43854-8
TCCGGACTGGTTGTAATCTCG
>43931-8
TAGTTACGGTACGTCATGGAG
>44106-8
AGAAACTGCTGTCGCGACGTT
>44108-8
ACGATGAGTGTGTGCCTGATC
>44150-8
CGACGGCAGAGGAAGAACTCT
>44160-8
AAAGGTGGTTGCGCAGCTCTC
>44212-8
AAAGTCGTGACCGAACTCGGC
>44255-8
ATGCACCTGTCGATCGTCATT
>44332-8
TTCTGCGTGTTTGTCTGAAGC
>44424-8
ATATCTCGAACTCTAGTTACA
>44557-8
ATGACGTACCGTAACTAGAGTTCG
>44574-8
CTCCACATCTGTCGGCTTGAC
>44857-8
AAAAGAGACCATGAGAACGAG
>44910-8
TGCTCCTCTGGAGGATGTGTG
>44967-8
AGTGTGTGCCTGATCATATTA
>45110-8
TACTACAAGGATCTTTGCAAG
>45201-8
CACGATGTCCTCAGCTCTGAG
>45336-8
CGAAGTATCATGACGTAGGGC
>45381-8
CACGGTCGTAGACAACACACT
>45421-8
TGACTGCAAATGAGAGAAAGC
>45600-8
CGACTGCAGAACATTGAGATC
>45723-8
TCATCAAGGAATAGCCTCTCG
>45943-8
TCCGGTTTGGATATCTCGAAC
>46087-8
AATCGTGTTGCTGGTAAACC
>46254-8
TCTCGAACTCTAGTTACGGTA
>46334-8
ACAGTTGGGCTTTATAGGCGC
>46370-8
CGTGGGAGTAGCTGAACCATG
>46490-8
CACATCTGTCGGCTTGACCGAG
>46658-8
TTTGAACATGACCACTGGATT
>46754-8
AAACCGGACTTTGCGTTGTGT
>46768-8
GAGGTGTAAGACATAAAGTTC
>46826-8
TTTAGAGCTTGGGACGAACTTG
>46902-8
CCGTGGGAGTAGCTGAACCATG
>46923-8
TTGCAGAAACGTCGCGACAGC
>46938-8
TTGTATCGATCATTGGAAGCT
>46968-8
TGATGAGACACGCTGACAGCTG
>46989-8
ATTAAAGATCGTAACCGTGGC
>47004-7
GCGGTGCTAAAGAGGTAGAGC
>47016-7
ACGACCAATAAAGTAGAGACA
>47177-7
TTGTGTGCTTGTCTATGAGTC
>47246-7
TCGCGCATGGGAGATCACTGC
>47341-7
TCGCGACGTTTCTGCAAGGTG
>47436-7
TTGGAATTTTGAACATGACCA
>47625-7
AGCTGAAGAAACAGGTCA
>47640-7
CAGAGCTAGGTCTGACGTACG
>47719-7
CACGATGAGTGTGTGCCTGAT
>48108-7
ATAAGGCACATGCTTTCTGATG
>48147-7
GAACTGCAATCAAACGAC
>48159-7
GCAGAGGCTGGGAAATGCTCC
>48191-7
AAGGCCTTGGAATGAGCT
>48214-7
GGAATGACTGCTTGAAGCTCT
>48300-7
TAGTCTTTCAAATATCTCGGC
>48448-7
TAGACTTAAACCTTTAGAGCC
>48493-7
TTGCATGGTCTGGTTTTCTGC
>48494-7
ACAGAGGAATGATGTCTCACC
>48501-7
TCGACTGGAACGCCTTGGCGC
>48504-7
ACTCGTCGCTGACTGTCGATC
>48531-7
ATAGGTACAATGCTGGATTTC
>48652-7
ATATCGCTCGTTGTGAACTGG
>48855-7
CTGATGATGTTACTCGCAAGC
>49077-7
CGAACGACAGTGCGTGGAACT
>49421-7
TTCAGCTGGAAACTCGCAGGTG
>49499-7
ATGGCGCTTTGTCGGAGAGGTG
>49531-7
GCGTTGTGATCTCAAATGGGC
>49590-7
CACTAATGATTGTGGTGACTG
>49622-7
TTGTTGGGGAGAACGACAACG
>49721-7
GCGCTTCGGAGAATTAGCTCGC
>49808-7
ACAGGCGTTGTGATCTCAAAT
>49850-7
CGATAGTGGTGATCAAACTCT
>49904-7
TGTCCTCAGCTCTGAGCGTTG
>50089-7
TGATGAGACACGCTGACAGCT
>50096-7
TGAATCGTGTTGCTGGTAAAC
>50268-7
CTAAGATTGATAAGCCGAGTT
>50288-7
AGGTAGTTAGAGTACTGGACA
>50291-7
GCAACCAATAAACACTGTAGC
>50535-7
ACACGGCTCTGATATCCTAGC
>50616-7
ATGGGCTATGAAACACGGCGC
>50631-7
TGGCTCTAGACTTAAACCTTTA
>50743-7
AGACTAATTCCGTAGAATCATC
>50749-7
TTTGACGAAGGATCTGAAAGG
>50834-7
AACTGTCTGTGACCCTTCACA
>50853-7
TGTGTGGCGATGAAGATCGAT
>50916-7
AAGAGATTGAACGAAGGTTGGC
>50989-7
CGTGGTGTAGAATATTGCCTC
>51016-7
TCGGGAGAAAGCTTCAACATT
>51134-7
TGTGCTATCACTGGCTCTGTG
>51152-7
TTACAACCAGTCCGGACCTTC
>51422-7
TTGGCAATGAACTCCTCAACG
>51569-7
TCTCGGCGGCATTCGACACG
>51696-7
TGCAAAGATCCTTGTAGTAAG
>51847-7
TTGAACGCCGTAGAGTGACTG
>51914-7
TAGGGCTTCTGCGATGTCGTA
>52239-7
CTGACGTACGAGTTTGACGAC
>52308-7
TTACACTCGCCATACTTTGATG
>52459-7
GTGTTGCATCCGGGCATGAAC
>52474-7
TAGCTTGGTCCAGCGGAAGTG
>52614-7
AAGAAGTTGTTGTACACCTGC
>52645-7
GCAAGAGCACTGGACATGACG
>52688-7
CGATGTCCTCAGCTCTGAGCG
>52846-7
TGAAGGTGGAGGACCTCCGTG
>52855-7
TTGCGTGGCACTGTAGAGCTG
>52872-7
GTGACCCATCGCCACTGC
>52940-6
TTGAAGATTCAGTTATCTCTG
>52966-6
AGCCACTGTAAGCGTTGAATCGTG
>52975-6
ATGCAATCGTGTCGAATGCCG
>53096-6
ATTCCGTAGAATCATCTAGA
>53126-6
ACGGAGTCGACTCCCAGGTGT
>53253-6
TTTGAGATCACAACGCCTGTG
>53313-6
AAAAGCTCGCTCGTCATGTCC
>53376-6
AAGGAAAAGAAACTGATGATG
>53414-6
CTGCACTTGTATCAGGCTCGGGACG
>53465-6
TCCAAGTCAACGCTCTGTAGG
>53505-6
ACTCCACATCTGTCGGCTTGAC
>53511-6
TGGACAAGTATAGTGACACCA
>53613-6
AAGCGAGTGCGTAGAGCTGGT
>53687-6
TCAAGGCGACGTAAGGACACC
>53757-6
CGGTGCTAAAGAGGTAGAGCTC
>53771-6
TTGAACATGACGTTGGTTGCC
>53871-6
TCGAACTCTAGTTACGGTACGT
>53956-6
AACGGCATTGTCGGATCAGCT
>53979-6
CAACGTGAATTCCAATGAGAC
>54039-6
TGCTGTCGCGACGTTTCTGCA
>54048-6
TGGGTCACGATTTGATAGTTC
>54217-6
TGGATTGTCATAAGGAAG
>54284-6
TCACTGTAGGCTCGTAGGATC
>54303-6
GACTCGTGATTGGCGAAGCCG
>54353-6
AACACGGCTCTGATATCCTAGC
>54356-6
ATAGTATGGACGCTTCTGGTA
>54360-6
TGACGTAGGGCCGCCAGGTTG
>54455-6
ATTTTGTACTTCCATCTGCATT
>54498-6
TCAGTCGTGCTTTCAACGAGG
>54542-6
ATTGCTGATGAAAGTTCCAAC
>54584-6
AACGCCTGTGAAAGCCACTCC
>54629-6
TCAGGCCGACACTATGACAAT
>54670-6
TGAGGAAGCGCTGGACCCGCC
>54673-6
TCGGCGGCATTCGACACG
>54679-6
CCTATTACTAGGGACGCTCTG
>54759-6
ATATCTGAGGCTTGGAACACC
>54806-6
TTTGAACAGAGGAATGATGTC
>54813-6
TTGTTGCTGTCGATCAAGGCT
>54819-6
TATTAGGTCGATTGCGCGATG
>54858-6
TTAGCGTTGACTGTGTTGTTG
>55117-6
CAATAACAGCTTTTGAACAGA
>55134-6
AGATCGACAGTCAGCGACGAG
>55183-6
TCCTTGGCTGTCAATGAAGAC
>55210-6
TGAAAGACTAATTCCGTAGAAT
>55237-6
TTCGAGCCAAGGGACACCTGC
>55264-6
TTACCCTTAGCGTTGACTGTGT
>55351-6
CAAACCGGACTTTGCGTTGTG
>55413-6
ACTAATTCCGTAGAATCATCT
>55418-6
TCCACATCTGTCGGCTTGACC
>55456-6
TAGAAACTGCTGTCGCGACGT
>55650-6
AGGCTGTTGACTTCATCAACG
>55658-6
TTCGATTATGTTCTCTAGGTG
>55971-6
TGACTGTGTTGTTGACTTTGG
>56038-6
CGATGAGTGTGTGCCTGATCA
>56060-6
CTTTTGAACAGAGGAATGATG
>56147-6
TCTGGAGGATGTGTGTCGGAG
>56263-6
CGTGCGATCCACTCTGGGATAG
>56344-6
AGATTCAGTTATCTCTGCAACT
>56426-6
CGGATTGAGAAAACTTTCGGA
>56521-6
TTATGTCGTCAAACTCGTACG
>56602-6
TAGAGGCGGAAAGAACTAGGA
>56731-6
AAAAGGTGGTTGCGCAGCTCTC
>56749-6
CTTGCTTTGGAGAACACTGCG
>56860-6
GAGTGTGTGCCTGATCATATT
>56865-6
AAAGAGACCATGAGAACGAGT
>56873-6
TGACCTACAGAGCGTTGACTTG
>56940-6
CACAGAGCTAGGTCTGACGTA
>57011-6
TAACAGCTTTTGAACAGAGGA
>57118-6
GTGGTGTAGTAATCTTCA
>57225-6
TCATCTCTGGCTCTGCGCGGT
>57284-6
ATGTCTGCTCAGGAATCGCTGC
>57400-6
ATTGGAAGCTTCTTTGACGAA
>57501-6
TTTATTTTCTGTCGTCCCGATG
>57545-6
ATGACGATCGACAGGTGCATT
>57644-6
ATTGAATCTGAGATGGCGAGC
>57693-6
AGTTTTTCTTAGTGTTCTGCG
>57805-6
TGTATTTAGTGAACTGACGCT
>57863-6
AAGCCGACAGATGTGGAGTTT
>57902-6
AGAGACCATGAGAACGAGTGT
>57965-6
CTGTTGGCGTACGTGCGATCC
>57988-6
TTCAAGCTGGGAACAATACGG
>58028-6
TGAGGTCACGAACGACAGTGC
>58031-6
TTTGTACTTCCATCTGCATTC
>58035-6
ACTGTAAGCGTTGAATCGTGT
>58184-6
AAACCTTTAGAGCTTGGGACG
>58188-6
TGACGAAACGATTAGCTAAAC
>58225-6
TGAAAGGTAGAACATGGCT
>58422-6
GTTGTATCGATCATTGGAAGC
>58433-6
AAGGCTTTGTAGTTGTTACGC
>58668-6
CATCGAGCAACTCCCTGACGTG
>58776-6
GTGGACACGATCTTCTCGACG
>58799-6
ATGGCGAACGCTTTAACGAGC
>58938-6
CTAAAGAGGTAGAGCTCGAAG
>58948-6
ATGGTGGCTTGAGACGGATCC
>58957-6
TTTGAAAGACTAATTCCGTAGA
>58979-6
TGGGATAGTGAATATGGAGTG
>59059-6
ACATGACGAGCGAGCTTTTCC
>59094-6
TGGGCGAAACGCTTGTGTGTG
>59145-6
CAACGGCATTGTCGGATCAGC
>59170-6
AATGACGATCGACAGGTG
>59233-6
TTCAACGCTGTCCAAATTCGAC
>59276-6
TCATCGAGCAACTCCCTGACG
>59281-6
TCCGACCTGAGAAAAAGCTCGT
>59298-6
CTGCAGAACATTGAGATCACT
>59329-6
ACATGGATGGTGACCCTAGATG
>59475-6
TTGAGACGGATCCTACGAGCC
>59546-6
ACTTCATGGCGAATAGACTCG
>59663-6
TCGACTGCAGAACATTGAGAT
>59717-6
TACAGAGCGTTGACTTGGAGG
>59731-6
TCTACTTTATTGGTCGTGTGT
>59963-6
TGGATTGTCATAAGGAAGGCT
>60084-6
GTGCTCAACTGGTAGAAAGTG
>60188-6
AGCAATGAAGGTCCGGACTGG
>60251-6
GTCCGGACTGGTTGTAATCTC
>60311-6
TGTCCATCGGTATCCAGAACC
>60320-6
AAACTGCGCAACACCTGGACG
>60366-6
AACATGTCGTTTGATTGCAGTT
>60414-6
TTGTGCTTGGGGGAGAACACC
>60519-6
TATTGGTCGTGTGTAGCAACT
>60521-6
CGAACTCTAGTTACGGTACGT
>60551-6
TCTGTTGGCGTACGTGCGATCC
>60576-6
AATCGACCATAGCTTGAGCTTG
>60634-6
ACTTAAACCTTTAGAGCTTGG
>60681-6
ATATCTCGGCGGCATTCGACA
>60753-6
TCTGCAAACTTTGTTGCCCCT
>60876-6
TTTGCTACAGTGTTTATTGGT
>60881-6
ACGAGTTGGAAGCTGAATTCG
>60910-5
AATCTTGTGTGACCATCTGTT
>60922-5
TAGGTTTGAAGATTCAGTTATC
>61117-5
GGAGAGGTGGAAGTAGAAACT
>61152-5
CCGGTTTGGATATCTCGAACTC
>61176-5
GTGGCTGGTGAGACATCATTC
>61178-5
TTTGCGTTGTGTTGTGGATGC
>61184-5
ATGATGTGTGGTAGTGTCTCA
>61186-5
ATGGAATGAAGTATCACTTTG
>61191-5
TCCATCGGCATTTGGAACGGA
>61195-5
ATACTCTTGATCTTCTCAACA
>61289-5
CTCCAAGTCAACGCTCTGTAG
>61323-5
ATGATACTCTTGATCTTCTCA
>61326-5
ATTCATCGAGCAACTCCCTGA
>61443-5
GTGCTCTGGAATGACTGCTTG
>61501-5
CGCTGACTGTCGATCTGGGCC
>61524-5
GGTGATCAAACTCTTGAAGCG
>61612-5
CGGTCGTAGACAACACACTCG
>61646-5
CAACCAATAAACACTGTAGCA
>61657-5
TACGATCTTTAATTTCTGCAC
>61663-5
TTTATTTTCTGTCGTCCCGAT
>61666-5
AGGAAGAACTCTCTTGCAGGC
>61771-5
TCGCTCGTCATGTCCAGTGCT
>61783-5
AGTGACGTCGAGAAGATCGTG
>61844-5
AGGGAGCCGACTTTCTGAACT
>61857-5
TGATTGCTCGTCCAACAGAGG
>61896-5
AGTATCATGACGTAGGGCCGCC
>61946-5
AACCACTTGAACATGACGTTG
>61970-5
CAAAGTATGGCGAGTGTAAAC
>61987-5
TGACCAAGGATATGAAAGTTG
>62053-5
CCTACAGAGCGTTGACTTGGA
>62160-5
AGTTGCAGAGATAACTGAATC
>62167-5
TATGTCGAAGAAGAAAGGGTC
>62228-5
TCCGTAGGTCATAACTTGAATG
>62335-5
CTCAATGTTCTGCAGTCGAGC
>62380-5
TTAGCAACTGCAACTTTCATA
>62445-5
AAACTCTTGAAGCGAATTCCTG
>62553-5
TGGCTAACAGAGGAACACGGC
>62607-5
CGACTGGAACGCCTTGGCGCT
>62640-5
TTCAGTTATCTCTGCAACTCGT
>62699-5
CTACAGTGATTGGATACTAGC
>62760-5
GGCGCTTTGTCGGAGAGGTGG
>63005-5
TGGGCCTCATACTTTGCACTC
>63021-5
CACCTGTCGATCGTCATTGATC
>63022-5
AGGCTTTGTAGTTGTTACGCA
>63024-5
GAATTGTGGCTGGTGAGACAT
>63052-5
ATTTGAGATCACAACGCCTGT
>63059-5
ATAAAGTAGAGACATTGCCATC
>63111-5
ACAGAGCGTTGACTTGGAGGA
>63128-5
TCTGAACTTGAGTTTGTAACA
>63135-5
AAACTGATGATGTTACTCGCA
>63153-5
AATGACTGCTTGAAGCTCTTGG
>63275-5
AAAAAATCGCGTAGAAAGTTGC
>63301-5
TACATGGATGGTGACCCTAGA
>63305-5
CCTGTCTGATCCAGTCGGATT
>63486-5
AGAGGTGGAAGTAGAAACTACT
>63488-5
CCTTGGCTGTCAATGAAGACC
>63515-5
CGAATAGACTCGTGATTGGCG
>63523-5
TGTTATGTCGTCAAACTCG
>63599-5
CCACTGTAAGCGTTGAATCGT
>63606-5
CAGACGCTGTACGGACCAGTC
>63655-5
TTCCAATGAGACGGTTCTTTC
>63692-5
AATAAACACTGTAGCAAATAT
>63764-5
TTCCCTAGGGCTTCTGCGATG
>63855-5
ACGATGTCCTCAGCTCTGAGCG
>63864-5
TCTGTCTGCAAACTTTGTTGCC
>63869-5
GATGAGTGTGTGCCTGATCATA
>63878-5
AACTCTCGAACTCCAACTTGA
>63897-5
TCTGTCAAGATCAGCTGTGAT
>63949-5
TTCGAGGATGAGAACAAGCTC
>63953-5
TAATGGATGATCATCAAGGAA
>63970-5
ATTGATTTTTGCACAAGCTCT
>64089-5
TCTGTGGCTGCTTGCGTGGGC
>64172-5
TGGATGTTGGAAAGAACCGTC
>64227-5
TTTCTGTCAAGATCAGCTGTG
>64266-5
AAAGGAAGAAGATATCAGACC
>64352-5
CGAAAGCTTCATCGGGACGAC
>64375-5
CGCACTGTCGTTCGTGACCTC
>64506-5
CTGACTGTCGATCTGGGCCTG
>64519-5
ATGTGCTCTGGAATGACTGCTT
>64572-5
CTCAGCTTTGATGAGGACGATG
>64603-5
TGAACGCCGTAGAGTGACTGC
>64621-5
TCGGAAACTCAAAGGATGGAG
>64628-5
ACATAAGGAAATAGATGGAGT
>64636-5
AAAAGGAAGAAGATATCAGAC
>64712-5
ATTGTGGTGACTGCATCCTCC
>64786-5
TACGTCAGACCTAGCTCTGTG
>64874-5
TTATGTTCTCTAGGTGACTCT
>65010-5
GTGAGAGACGAAAGCTTGGGC
>65030-5
TTGTCTACGACCGTGCTTGGC
>65050-5
TCCACATCTGTCGGCTTGACCG
>65111-5
TGACGATCGACAGGTGCATTG
>65194-5
TCAATCCGACTGGATCAGACA
>65238-5
GTGTGACCATCTGTTAGAACC
>65305-5
TACTTTATTGGTCGTGTGTAGC
>65329-5
CAGTTGGGCTTTATAGGCGCA
>65363-5
GATATCTCGAACTCTAGTTACG
>65380-5
ATGCCTAGAGCGTTTGATAGTG
>65421-5
GCGCTTCGGAGAATTAGCTCG
>65584-5
GCTAGGATATCAGAGCCGTGT
>65658-5
CAGTGATGAAACTGTGCTCCT
>65744-5
AAGGGTCACAGACAGTTGGGC
>65864-5
AATATCTCGGCGGCATTCGACACG
>65893-5
CGGACTTTGCGTTGTGTTGTG
>66017-5
TGTCAGAGTCAAGGGCGGCTG
>66124-5
TTGAAAGTAGGGCGGCCTATG
>66144-5
ATAGACTGATTTGAACAACTT
>66172-5
AACAAAGGACTCATAGACAAG
>66199-5
TTGTCGGAGAGGTGGAAGTAG
>66329-5
ATGACGTACCGTAACTAGAGC
>66337-5
TGGATTGGAAAAGCTCGCTCG
>66357-5
TACGACCTTCAAACTGATAGC
>66484-5
TGAGCTTGTCACTGTTGGGCG
>66516-5
AATGAAGGTCCGGACTGGTTG
>66553-5
AGATATGTGATTCCAACGGCG
>66572-5
GCGGGCTGGCTGATCAAGGCC
>66675-5
GCTGATCTTGACAGAAACTTA
>66684-5
TTGTGATCTCAAATGGGCTTGG
>66742-5
TCAATGACGATCGACAGGTGC
>66750-5
ATTCGGTCCTGAAAGCGCGCG
>66849-5
TGCTCAACTGGTAGAAAGTGC
>66991-5
TTCCATGTATCGAAGGTTGCG
>67054-5
AAAGCAGAGCTTAGGACGATT
>67075-5
AGACTAATTCCGTAGAATCAT
>67177-5
GAGGCTGTTGACTTCATCAAC
>67219-5
CTGGACATCCATGATGAGACA
>67279-5
AATACTGGTTTGGCAACTGTC
>67598-5
ACAAATTGGAATTTTGAACATG
>67762-5
TGAATTCGGAAACTCAAAGGA
>67792-5
TCATGACGTAGGGCCGCCAGGT
>67856-5
ACATCGTGGTGTAGTAATCTT
>67930-5
TTGCTGGTAAACCATCTCTGC
>68053-5
AATGGCGCTTTGTCGGAGAGG
>68176-5
TTAGCGTTGATGTTGCGACTC
>68205-5
AACTCGGCTTATCAATCTTAG
>68450-5
GAGGATGAGAACAAGCTCGTT
>68485-5
CTTGGGGGAGAACACCTGGGA
>68494-5
CAGTCGAATTTGGACAGCGTTG
>68593-5
TAGAGCTCGAAGTATCATGAC
>68633-5
TTGTGAAGGGTCACAGACAGT
>68682-5
GCTGCTATGGATTGGAAAAGC
>68802-5
ATATTTGAAAGACTAATTCCGT
>68806-5
TCAGATGCTGGTTTTGAGACT
>68825-5
AAGTATCATGACGTAGGGCCG
>68835-5
TCAGTTATCTCTGCAACTCGT
>68843-5
CGGTATCCAGAACCCTGCGGT
>68873-5
AAAGCACGACTGAATCTGCAAC
>68877-5
CCGGACTTTGCGTTGTGTTGTG
>68879-5
TTGAGAATCTCGTCGTATATT
>68977-5
TACGGTACCACAAACGCATGC
>68991-5
CACGTACGCCAACAGACTGTT
>68994-5
ACCGCTGGAATGATCAGAATG
>69134-5
AAAAGCTCGCTCGTCATGTCCAGT
>69202-5
TAAGAAGTGGTCAGACGCTGT
>69267-5
ATTGGAATTTTGAACATGACCA
>69345-5
ACTGGAGTTTTAACCGAGATG
>69387-5
TTTAGGTTAGTTCTGGGTGTC
>69443-5
ACCTGTCGATCGTCATTGATC
>69486-5
TGCTATCACTGGCTCTGTGAT
>69491-5
AGAAATCGAGCTCTTCCAGGC
>69692-5
TTATCTCTGCAACTCGTCGCT
>69744-5
GAGGCTTGGAACACCGTCATCATAAGGCAC
>69765-5
TGACTGTCGATCTGGGCCTGG
>69794-5
ACTTAGTAACTCCTTCAAGCC
>69847-5
TTGCAAAGATCCTTGTAGTAAG
>69910-5
CCAGTCGAATTTGGACAGCGT
>69965-5
TTCGAAAGCATCTGCAACAAC
>70059-5
TGACTGCTTGAAGCTCTTGGA
>70102-5
GAGCAACTCCCTGACGTGC
>70139-5
AAGGCTGGACATCCATGATGA
>70207-5
TTTGCTCACTCGCACCTCGCA
>70235-5
AAGAATTCGTCACCTTCCGTG
>70258-5
TGGATATCTCGAACTCTAGTT
>70322-5
TCTGGATACCGATGGACACCC
>70389-5
AATTTAAACTATTGTGGAGACA
>70444-5
TCGAACACGACAACTCTATCG
>70445-5
GGACCATGGTCAGGGACATGT
>70534-5
TATCGCTCGTTGTGAACTGGT
>70569-5
CAACGTAGAACTTCATGGCGA
>70582-5
ATGAAACAGTCTGTTGGCGTA
>70647-5
CTCGGCGTCGAATTCTGGGGA
>70760-5
ATCAAGGAATAGCCTCTC
>70793-5
CTCGGCTTATCAATCTTAGCA
>70814-5
TTAGATAAGACGACAAGCGAC
>70848-5
TTAAACCTTTAGAGCTTGGGA
>70876-5
TTTGGAGAACACTGCGCTTTG
>70896-5
AACAATTTTGTCGAAGGTCCC
>70905-5
TCGACTGGAACGCCTTGGCGCT
>70972-5
ACCTGGCTCTAGACTTAAACC
>70977-5
TCCAAGGGCTGAAAGGAACCT
>71075-5
CAGGGCAAGAAAAGAGACGTT
>71142-5
TCGTGGAGTACATCAGACGTG
>71161-5
TTTAATTTCTGCACTTGTATC
>71216-5
ATGGGCGCTCGACTGCAGAACA
>71349-5
AGGGCTGGAATTCATTTCGTC
>71487-5
GCCGACTTTCTGAACTTGAGT
>71610-5
AAGCACGACTGAATCTGCAAC
>71626-5
ACAAGGATCTTTGCAAGTACA
>71716-5
AATGCACCTGTCGATCGTCATT
>71734-5
AACACGGCGCATCTGCACACG
>71806-5
TGTGATGGCGAACGCTTTAAC
>71848-5
ATAGTGGTGATCAAACTCTTG
>71897-5
GAAGGATCTGAAAGGTAGAAC
>71963-4
CAACGATTTCTAGATGATTCT
>71994-4
TCAAATGGGCTTGGCAGGTTG
>71996-4
TCGGATCAGCTGAAGAAACAGG
>72019-4
TTTCAAATATCTCGGCGGCATT
>72122-4
ACTGGCTCTGTGATGGCG
>72135-4
CTTTGCGTTGTGTTGTGGATG
>72144-4
TCGGAGTTGACAAGATCGCGC
>72148-4
TTGATCTTCTCAACATTTGAA
>72244-4
TTGGTCGTGTGTAGCAACTGT
>72333-4
TGAGGCTTGGAACACCGTCATC
>72371-4
TATCTCGAACTCTAGTTACGGT
>72442-4
CATTGATTTTTGCACAAGCTC
>72445-4
CGGGACGGTTCTATGCACAAT
>72448-4
TGGTTGTTGCTGTCGATCAAG
>72575-4
GTGCGCATTTAGATTGTCGGT
>72581-4
TCATGCATTTTGTACTTCCATC
>72626-4
AGACTCGTGATTGGCGAAGCCGTG
>72632-4
GGCAATGAACTCCTCAACGGC
>72656-4
CGCCTTGAACGCCGTAGAGTG
>72683-4
TCCAGTCGGATTGAGAAAACT
>72715-4
ACGGTACGTCATGGAGCAACC
>72728-4
TTTGATAACGACTTGAGCGGT
>72749-4
ACGGATCAGCTCTACAGTGCC
>72802-4
GATACGTAGAACTTCCTAACA
>72827-4
GCCTTTGTCGTCTTTGATAAC
>72865-4
TTGTACTTGCAAAGATCCTTG
>72892-4
ACTAGGGACGCTCTGCCACAGCGCA
>72930-4
TGATCAAACTCTTGAAGCGAA
>72936-4
AACTCCACATCTGTCGGCTTG
>72959-4
TCTGCAAGGTGTAGAACTTCCTGC
>72984-4
TAGTGACGTCGAGAAGATCGT
>73033-4
ACGAACATCATCGAAACTGGT
>73138-4
GATTCAGTCGTGCTTTCAACG
>73140-4
AAAGCAAAGGATTGGTAGAGC
>73259-4
TATCACTTTGGAACAACCACA
>73283-4
TGCATCTGGATTGTCATAAGG
>73286-4
TGTGCGGAGTTCGTGTGTGTG
>73356-4
TTCCAGTCGAATTTGGACAGC
>73394-4
TAGAGCTTGGGACGAACTTGG
>73489-4
TTCTGCGCTTCGGAGAATTAGC
>73494-4
AGCTGATCTTGACAGAAACTT
>73510-4
ATGTTCGTTGTGAAGATGATG
>73527-4
TTTCATCTCGCAGCGTAGTGT
>73538-4
TCCATGATGTGTGGTAGTGTCTCA
>73540-4
CCAACTGTCTGTGACCCTTCAC
>73598-4
CACTGTAAGCGTTGAATCGTGT
>73618-4
CTAGACTTAAACCTTTAGAGC
>73706-4
GTGCTATCACTGGCTCTGTGAT
>73736-4
GTTGCTGGTAAACCATCTCTGC
>73758-4
AGGATGCGTAGCACGACGCGC
>73792-4
TCTGGTACTCGTAAACGCACT
>73798-4
TTGCAGGCAGCTGTCAGCGTG
>73880-4
TGTCTATGAGTCCTTTGTTCAT
>73891-4
TTGCGTGGGCTCGCAAACTAG
>73981-4
CTAATTCCGTAGAATCATCTA
>74012-4
GCTTCGCGATGATAGGGATTG
>74086-4
ATGATGAGACACGCTGACAGC
>74193-4
AAAGTGGGGTGTTCTCTCATG
>74275-4
TACCTGAACTTTTTCATTCCA
>74282-4
AGCCAGATCCATGGGCGCTCG
>74294-4
GTGCTAAAGAGGTAGAGCTCG
>74365-4
TACACCACGATGTCCTCAGCT
>74409-4
ATTGTGGAGACAATGGGGCGC
>74410-4
CTGGCTCTGTGATGGCGAACG
>74425-4
TGTTGATCTTGCTGAGAGTGT
>74482-4
TTGTTCTTCAACCAAGCTCTC
>74556-4
AAGGTCCCATACACTCGGTCA
>74577-4
CAACGCTGTCCAAATTCGACT
>74582-4
AATCTGAAAGCTCATTGGAATG
>74601-4
GAAACAGTCTGTTGGCGTACGTGC
>74603-4
TTGACGGGTTTTGTTTCTGGA
>74640-4
CGTTGTGTTGTGGATGCAATC
>74779-4
GATGATAGGGATTGGGGCGTC
>74863-4
TTCATTTCGTCCTGTGGTGTG
>74869-4
ATGGTCTGGTTTTCTGCGTGT
>74955-4
TCATCTCGGTTAAAACTCCAG
>74958-4
TTTGCACAAGCTCTTCATTTG
>75074-4
TAAATGGCTGAGATTCCTGCC
>75113-4
CATGACGTACCGTAACTAGAGT
>75161-4
CGTACGTGCGATCCACTCTGG
>75234-4
CAGGTTGTATCGATCATTGGA
>75328-4
TAGCGGGGCTTCAATTGCTGA
>75415-4
AAAAACAAGAACGGTGTCGTG
>75426-4
TGAACTTGAGTTTGTAACATG
>75429-4
TTTTACGGACTTGACCTCATA
>75467-4
AATGAAGGTCCGGACTGGTTGT
>75645-4
TCAAACTCTTGAAGCGAATTC
>75658-4
CGACTGGATCAGACAGGAAGT
>75761-4
CGCCAACAGACTGTTTCATGC
>75798-4
TGACGTACCGTAACTAGAGTTC
>75806-4
AAAGAGGAAACCTCCAAGAGC
>75807-4
CCATACTTTGATGACGAAACG
>75814-4
TCAAAGCAGAGCTTAGGACGA
>75844-4
TCAAGCGCTGTTTTGAGGACGG
>75894-4
GACGAGTTGCAGAGATAACTGA
>75898-4
ACACGAACTCCGCACAAGAGC
>75944-4
GCTTGTCACTGTTGGGCGATG
>75946-4
TGGAAGAGCTCGATTTCTTTA
>75970-4
ATTGTGGCTGGTGAGACATCA
>76023-4
AGACGCTGTACGGACCAGTCT
>76029-4
CTAGATAAAGAAATCGAGCTCT
>76059-4
ACATCAGACGTGCGTCCTCTC
>76119-4
ATTGGAAGAATAAGCATTGGAACG
>76161-4
ATGGATTAAAGGGTACTTGCT
>76280-4
TCAGACGCTGTACGGACCAGTC
>76333-4
TCTGTGGGCAGTGCCTTTGTC
>76334-4
AAAGCGAGTGCGTAGAGCTGG
>76351-4
CTTAACTTCTGAATCCAGAGC
>76384-4
ATATTCGGTCCTGAAAGCGCGC
>76400-4
ATACAGAACATCTGGGGAGAC
>76444-4
ACTCGTACGGTGACTCAAGTGC
>76484-4
TTACGTCGCCTTGAGTTAGGC
>76485-4
TATCCAAACCGGACTTTGCGT
>76525-4
CCATGATGTGTGGTAGTGTCTCA
>76535-4
AAGTGTTCCACTGCATGTCTG
>76559-4
TTGGAACTTTCATCAGCAATT
>76625-4
CCTGTCCAGTACTCTAACTAC
>76665-4
ACACTCTTAAGAACAATGGAT
>76733-4
AGTTTGTCGCATAGAACTTCT
>76739-4
ACAGCGCTTGATGGAATGAAG
>76763-4
CATAGACTGATTTGAACAACT
>76810-4
CTTCAATTGCTGATACAGGTG
>76824-4
TAGATATGTGATTCCAACGGC
>76894-4
CTGCTTGAAGCTCTTGGAGGT
>76919-4
TCGTTCATGTAGAAGGGCACA
>76931-4
GACAGTCAGCGACGAGTT
>77091-4
CATAAGGAAATAGATGGAGTG
>77168-4
AAGACGTGCTTGTTTCGCAAC
>77180-4
GAGAACCACTTGAACATGACG
>77211-4
TTATAACTCTTGAAGATTACT
>77291-4
CTAATTCCGTAGAATCATCTAG
>77310-4
ATGTTAGGTATTGTAGCCCTA
>77345-4
TCGATCATTGGAAGCTTCTTT
>77400-4
GGACATCGTGGTGTAGTAATC
>77401-4
CCTATGAATCTGTCTGCAAAC
>77505-4
TTGGAGGAAGCAGGAATTCGC
>77538-4
AGTATGGCGAGTGTAAACTCC
>77574-4
AAAAAATCGCGTAGAAAGTT
>77608-4
AGACTTAAACCTTTAGAGCTTG
>77625-4
TTGGAAGCTGAATTCGGAAAC
>77677-4
AATGAATGGGGAGAGACTCATC
>77723-4
ATGATGACGGTGTTCCAAGCC
>77772-4
TTCGAACTCGTCGGAACAATG
>77801-4
ATGATTGTGGTGACTGCATCC
>77810-4
GTATCCAATCACTGTAGAGGA
>77832-4
TCGATAGTGGTGATCAAACTCT
>77852-4
CAAGATTGTCACAAAATGGGC
>77979-4
TAAGATTGATAAGCCGAGTTC
>78018-4
TGGAAGTACAAAATGCATGAT
>78063-4
TGTCGAAGGTCCCATACACTC
>78076-4
ATTGTGTGCTTGTCTATGAGT
>78139-4
CTTAAACCTTTAGAGCTTGGG
>78143-4
AGCGGTGGCACTCCGAAGTTC
>78145-4
AACATGACGTTGGTTGCCATT
>78175-4
TCATGTCCAGTGCTCTTGCGT
>78196-4
GAGGAATGATGTCTCACCAGC
>78261-4
AATTAAAGATCGTAACCGTGG
>78392-4
AAAGACGACAAAGGCACTGCC
>78393-4
CCTATTACTAGGGACGCTCTGC
>78407-4
TTTGGAAGTGATTTGAAGGGC
>78437-4
CGCTTCGCGATGATAGGGATT
>78466-4
ACCTTCGATACATGGAACGAG
>78470-4
AGTGTTTTGTGGTTTAGATCG
>78502-4
GCGTGGCACTGTAGAGCTGAT
>78536-4
CTACGTCATGATACTTCGAGC
>78607-4
GAAGCATGCATCTGGATTGTC
>78641-4
AGAATCATCTAGAAATCGTTG
>78673-4
TCGGGATAAGTTTCTGTCAAG
>78709-4
TAGAAATCGTTGTGAAGG
>78764-4
CTGTCTGCAAACTTTGTTGCC
>78783-4
AGGTGTCGTTCATGTAGAAGG
>78884-4
TTCTCTCATGAAATCATGAAC
>78913-4
TCAGATATGCGCTGTGGCAGAG
>78943-4
TTGTCGGTTGTGGTACTCACC
>78947-4
CCGCCGAGATATTTGAAAGACT
>78965-4
ATAGGGATTGGGGCGTCCAAG
>78985-4
CAACTCGTACGGTGACTCAAG
>78999-4
ATTCCTCTGTTCAAAAGCTGTT
>79054-4
ACGATTTCTAGATGATTCTACG
>79198-4
CACGATGTCCTCAGCTCTGAGC
>79215-4
AAGCCCAACTGTCTGTGACCC
>79226-4
AAAGAGACCATGAGAACGAGTG
>79227-4
GCTAGCTACGGACTTCAAGCT
>79296-4
TCAACGTAGAACTTCATGGCG
>79307-4
TCGCACGTACGCCAACAGACTG
>79342-4
GCTGTACGGACCAGTCTTGGC
>79349-4
TTTGGATATCTCGAACTCTAGT
>79363-4
CAATAAAGTAGAGACATTGCC
>79435-4
TTCAGTTATCTCTGCAACTCG
>79488-4
CAAAGCGAGTGCGTAGAGCTG
>79519-4
AAGGATCTGAAAGGTAGAACA
>79540-4
AAGAATAAGCATTGGAACGTT
>79587-4
ACGAACTCCGCACAAGAGCAG
>79634-4
GTATCATGACGTAGGGCCGCC
>79716-4
TTTAATGACGTGGCACAACGCG
>79721-4
GAATCGGGAGAAAGCTTCAAC
>79730-4
TCGCCCACAAAAACTCTTTTG
>79876-4
CTCCTGAGGAAGCGCTGGACC
>79903-4
TCATTCCTCTGTTCAAAAGCTG
>79922-4
AATGAAGACCATCTGTGCTAT
>79943-4
TTCGCGATGATAGGGATTGGG
>80004-4
TTTCTTTAATACTTTGGTCAT
>80038-4
CCGGTTTGGATATCTCGAACT
>80149-4
GTGTCGTTCATGTAGAAGGGC
>80151-4
GTTTAGCGCTAGCTACGGACT
>80172-4
AACTAGATAAAGAAATCGAGC
>80175-4
TCTGCGCGGTCTGATATCTTC
>80270-4
TACCTGGCTCTAGACTTAAACC
>80271-4
ATTTGAAGCGTAGAAAAGCTC
>80345-4
TCGACTATAGATTTGGGTGCG
>80374-4
TATCGATCATTGGAAGCTTCT
>80379-4
TTTTTCTCAGGTCGGAGGCTTG
>80405-4
TATTACTAGGGACGCTCTGCC
>80458-4
GAGTCAAATGAAGAGCTTGTG
>80550-4
TGTCCTCAGCTCTGAGCGTTGA
>80554-4
CGTGGCACTGTAGAGCTGATC
>80571-4
AGACCAAGAGATTGAACGAAG
>80614-4
AGATATCCAAACCGGACTTTG
>80622-4
TCGAGATATCCAAACCGGACT
>80679-4
ACTCATCTCGGTTAAAACTCC
>80858-4
TCTGGGATAGTGAATATGGAG
>80871-4
AAGGTTGCGTCGTCTCTCGTG
>80890-4
ACTCGTACGGTGACTCAAGTG
>80905-4
TGATTGGATACTAGCACCTGCT
>80933-4
AAGAGTGACGTTTTCTATGC
>81065-4
GTGGTGATCAAACTCTTGAAG
>81071-4
TCCAGATGCATGCTTCACACG
>81242-4
GAGGATGTGTGTCGGAGTTCC
>81288-4
CAAATTGGAATTTTGAACATG
>81317-4
ATGCACCTGTCGATCGTCATTG
>81327-4
TTCGACTGGAACGCCTTGGCGC
>81356-4
AATATCTCGGCGGCATTCGACA
>81446-4
AAAAACCCAAAAATAGCTCTC
>81451-4
GCCGACTTTCTGAACTTGAGTT
>81508-4
TCAAAGCTGAGGTCACGAACG
>81568-4
TGGTGTAGTAATCTTCAAG
>81602-4
GCTTGTGATCGTTTTGATGGT
>81649-4
TGACCCTAGATGGCCGACGCG
>81672-4
AAAGACTAATTCCGTAGAATCATC
>81796-4
ATTGAAGCCCCGCTATGCGTA
>81815-4
AGAATCTCGTCGTATATTAGG
>81872-4
ATGGGCGAAACGCTTGTGTGT
>81875-4
GTGTCGTTCATGTAGAAGGGCA
>81936-4
CTTGAACGCCGTAGAGTGACT
>81974-4
CGAACACGACAACTCTATCGC
>82009-4
AGTTGTTGTACACCTGCAGTG
>82068-4
TCGAGCAACTCCCTGACGTGCT
>82105-4
ACATAAGGAAATAGATGGAGTG
>82137-4
CGAAACGATTAGCTAAACACA
>82247-4
AGTATCATGACGTAGGGCCGC
>82319-4
TTCGTGTTCGAAACCCCTCGCC
>82483-4
AGCTCGAAGTATCATGACGTA
>82495-4
AACTCGTACGGTGACTCAAGT
>82519-4
TTTGCGTTGTGTTGTGGATGCA
>82520-4
CCTGTTGTACTTGCAAAGATC
>82545-4
TTTGTACTTCCATCTGCATTCC
>82552-4
AAGAGCTCGATTTCTTTATCT
>82623-4
CGAACTCCGCACAAGAGCAGC
>82705-4
TCAGACCTAGCTCTGTGAGCT
>82707-4
TAAGGAAATAGATGGAGTGCT
>82714-4
TGAATTGTGGCTGGTGAGACA
>82737-4
CGACTGGAACGCCTTGGCGCTTGCA
>82744-4
ATAGATATGTGATTCCAACGG
>82760-4
ACAGAGCTAGGTCTGACGTACG
>82902-4
TACTCGTAAACGCACTGAATG
>82938-4
CTTGGCTGTCAATGAAGACCA
>83017-4
ATGACGTACCGTAACTAGAGTT
>83114-4
CGTGGGCTCGCAAACTAGAAT
>83130-4
ACTCCTCAACGGCATTGTCGGA
>83134-4
AGACGTGCGTCCTCTCGT
>83218-4
GCGTAGAAAGTTGCGAAC
>83320-4
AGAGCACTGGACATGACGAGC
>83393-4
TGCAAGGAGGGCGCTTTGAGT
>83420-4
TCTCATTGGAATTCACGTTGC
>83446-4
CGGGTTTTGTTTCTGGAAGTG
>83524-4
GTCAGAGTCAAGGGCGGCTGC
>83531-4
ACCAACTGGAATCTCCGAAGAGTC
>83576-4
CTCAACACGATCTGCCTCAAC
>83632-4
AATGACTGCTTGAAGCTCTTG
>83653-4
TACTTTGATGACGAAACGATT
>83811-4
TCGTGTTGAGGCCGCAAGAGT
>83821-4
AACCGGACTTTGCGTTGTGTT
>83850-4
TTTCATCTCGCAGCGTAGTGTG
[truncated: 22,412 more rows]

## Sheet: Root1
>t00000264-2169
TCGAGATATCCAAACCGGACT
>t00000336-1799
TTCCGTAGAATCATCTAGAAA
>t00000337-1795
TAATTCCGTAGAATCATCTAG
>t00000349-1744
AATTCCGTAGAATCATCTAGA
>t00000411-1515
CGAGATATCCAAACCGGACTT
>t00000454-1408
TTTCGAACACGAATGGCATCC
>t00000457-1400
TCGAGATATCCAAACCGGACTT
>t00000473-1359
TGAAAGGTAGAACATGGCTCC
>t00000639-1063
TCGAACACGAATGGCATCCAC
>t00000678-1021
TGCTTTGGAGAACACTGCGCT
>t00000702-990
TAAACTCCACATCTGTCGGCT
>t00000722-968
AACAATGAACAAAGGACTCAT
>t00000726-963
TTCGAGGATGAGAACAAGCTC
>t00000737-952
TTGATGGAATGAAGTATCACT
>t00000755-934
ATTCCGTAGAATCATCTAGAA
>t00000816-864
CAATGCACCTGTCGATCGTCAT
>t00000819-863
TAAAGGTTTAAGTCTAGAGCC
>t00000860-840
TAGGAGAACGAAGCACAAGAT
>t00000907-811
GAGGTGGAAGTAGAAACTACT
>t00000914-807
CTTGGCAATGAACTCCTCAAC
>t00000917-805
AATGCACCTGTCGATCGTCAT
>t00000980-764
TCCGTAGAATCATCTAGAAAT
>t00001004-750
ATGTGCTCTGGAATGACTGCT
>t00001021-746
ATTTGAGATCACAACGCCTGT
>t00001022-745
TTGTGGAGACAATGGGGCGCC
>t00001078-713
GAGATATCCAAACCGGACTTT
>t00001081-712
TTATAACTCTTGAAGATTACT
>t00001115-693
TTCCGTAGAATCATCTAGAAAT
>t00001148-678
TAGACTTAAACCTTTAGAGCT
>t00001161-674
GTAGCAACTGTTAACTTCCCT
>t00001198-657
TTGGAGTTCGAGAGTTCTGAG
>t00001202-655
AACAATGCACCTGTCGATCGT
>t00001211-650
TCCACATCTGTCGGCTTGACC
>t00001292-619
ATGCACCTGTCGATCGTCATT
>t00001315-612
TTGGCAATGAACTCCTCAACGG
>t00001324-610
AGAGGTGGAAGTAGAAACTAC
>t00001363-594
GGCTTGACCGAGTGTATGGGAC
>t00001366-594
TCACTTTGGAACAACCACACT
>t00001376-592
TTGGCGCCACTAATCTGAAAG
>t00001395-584
TGCGCTTCGGAGGATTAGCTC
>t00001402-577
TCAATGGTCGTTGGGCACACG
>t00001442-564
TTCCAGTCGAATTTGGACAGC
>t00001473-553
AATTCCGTAGAATCATCTAGAA
>t00001488-550
CTTGGGACGAACTTGGAAGAT
>t00001496-547
TAGATAAAGAAATCGAGCTCT
>t00001511-541
AAAGTATGGCGAGTGTAAACT
>t00001549-527
TTCAAATATCTCGGCGGCACT
>t00001602-518
TCTGGAATGACTGCTTGAAGC
>t00001629-511
CATCTGTCGGCTTGACCGAGT
>t00001635-508
TTTCCCTTAGGTTCGAAGACT
>t00001639-507
CGAGATATTTGAAAGACTAAT
>t00001648-505
AACGGATCACTCAAAGCAGAG
>t00001668-500
CGCTGACTGTCGATCTGGGCC
>t00001671-498
TGTCTGCAAACTTTGTTGCCC
>t00001686-493
TCTTCGAGGATGAGAACAAGC
>t00001687-492
CACCTGTCGATCGTCATTGAT
>t00001701-488
AGACTAATTCCGTAGAATCATC
>t00001705-488
TGTGCTCTGGAATGACTGCTT
>t00001708-487
GGTGCTAAAGAGGTAGAGCTC
>t00001709-487
TTCGAACACGAATGGCATCCA
>t00001736-482
CGAACTTGGAAGATAGCACACT
>t00001742-481
TCCGGTTTGGATATCTCGAAC
>t00001749-479
GGTGGACAAGGATAGTGACAC
>t00001753-478
CCTGAGACTTAGTAACTCCTT
>t00001807-467
TCTGCAAACTTTGTTGCCCCT
>t00001814-466
TATCCAAACCGGACTTTGCGTT
>t00001831-463
TGTGGTACTCACCGTTTGGTC
>t00001840-461
TTGAACATGACGTTGGTTGCC
>t00001852-457
TCTTTCAAATATCTCGGCGGC
>t00001857-457
ACCTGGCTCTAGACTTAAACC
>t00001863-456
ATGGACACCCAGAACTAACCT
>t00001871-454
TCGAAGACTCAGTTATCTCTG
>t00001880-453
ACAATGCACCTGTCGATCGTC
>t00001884-451
GAGAGACGAAAGCTTGGGCTC
>t00001911-445
ATGAGAACCACTTGAACATGA
>t00001921-444
AAGAAGCTTCCAATGATCGAT
>t00001938-441
TAAAGCCCAACTGTCTGTGAC
>t00001965-435
CCCGGATGTTCTGTATGGTGC
>t00001966-435
TCCAAGGGCTGAAAGGAACCT
>t00001968-435
ATTGCGTGGCACTGTAGAGCT
>t00001980-433
ACACAACGCAAAGTCCGGTTTG
>t00001986-432
TAATTCCGTAGAATCATCTAGA
>t00002002-430
TGATACGTAGAACTTCCTAAC
>t00002011-429
TTGGCAATGAACTCCTCAACG
>t00002040-424
CGGCTGTTGTTTGACAAACCC
>t00002054-420
AACCACACTCGAGCAAGGCTG
>t00002100-412
CTTCGAGGATGAGAACAAGCT
>t00002115-410
ACTAGATAAAGAAATCGAGCT
>t00002117-410
AATGCACCTGTCGATCGTCATT
>t00002119-409
CGCTCGTTGTGAACTGGTGCT
>t00002136-407
AGCCCAACTGTCTGTGACCCT
>t00002157-403
TTCGAGATATCCAAACCGGAC
>t00002162-402
TGATGAGAACCACTTGAACAT
>t00002165-402
TTCGAGATATCCAAACCGGACT
>t00002173-400
ATGATGAGAACCACTTGAACA
>t00002177-400
TCGCTGACTGTCGATCTGGGC
>t00002181-399
CTGGAATGACTGCTTGAAGCT
>t00002185-398
ATGGAGAGAATTCCCTAGGGC
>t00002186-398
CTCGTCGCTGACTGTCGATCT
>t00002196-397
ATGACCTACAGAGCGTTGACT
>t00002224-393
ATCCAAACCGGACTTTGCGTT
>t00002228-393
AAAGACTAATTCCGTAGAATC
>t00002233-392
GGATGCAATCGTGTCGAGTGC
>t00002241-391
TTGACCGAGTGTATGGGACCT
>t00002255-389
GAGATATTTGAAAGACTAATT
>t00002261-388
CGAAGACTCAGTTATCTCTGC
>t00002302-383
CTGCAAGGTGTAGAACTTCCT
>t00002319-380
CTGCAACTCGTCGCTGACTGT
>t00002348-377
TAAACCTTTAGAGCTTGGGAC
>t00002358-375
CCAAGTCAACGCTCTGTAGGT
>t00002385-370
CCGACTTTCTGAACTTGAGTT
>t00002403-368
TCTGATCATTCCAGCGGTGGC
>t00002409-367
TTTGAACATGACCACTGGATT
>t00002416-366
GACGTACCGTAACTAGAGTTC
>t00002452-362
AAAGCAATGAAGGTCCGGACT
>t00002458-361
TGCACCTGTCGATCGTCATTG
>t00002464-360
AAGGTAGAACATGGCTCC
>t00002486-358
GTAGTTCAAGACACTTGGTGC
>t00002500-357
TACGGATCAGCTCTACAGTGC
>t00002505-356
ACAATGCACCTGTCGATCGTCA
>t00002525-354
TCTGAAACAACCTGTTGGGGT
>t00002534-353
AAACAAATCTGTCGTTGAGTT
>t00002535-353
CTGCAGAACATTGAGATCACT
>t00002546-352
GACGGCAGAGGAAGAACTCTC
>t00002558-351
TCCTTCGACGCAAGAGCACTG
>t00002559-351
GCACCTGTCGATCGTCATTGAT
>t00002570-349
AACAATGCACCTGTCGATCGTC
>t00002573-349
GCACCTGTCGATCGTCATTGA
>t00002578-349
ATTCCGTAGAATCATCTAGAAA
>t00002580-349
ATGCAAGTTGATAATGGAACT
>t00002594-347
TTAAAGATCGTAACCGTGGCC
>t00002599-347
TCCAAGTTCGTCCCAAGCTCT
>t00002612-345
TACCTGGCTCTAGACTTAAAC
>t00002630-343
GCGTGGCACTGTAGAGCTGAT
>t00002632-343
TTAAACCTTTAGAGCTTGGGA
>t00002658-339
AGGACGAAATGAATTCCAGCC
>t00002661-339
ATGACGTACCGTAACTAGAGT
>t00002662-339
TTGTATCGATCATTGGAAGCT
>t00002668-338
ATGGGCGCTCGACTGCAGAAC
>t00002675-338
TACACTCGGTCAAGCCGACAG
>t00002682-338
AGGGAGACCAAGAGATTGAAC
>t00002684-338
CCTGAGGAAGCGCTGAACCCG
>t00002687-337
ACTAATTCCGTAGAATCATCT
>t00002690-337
GATAACTGAGTCTTCGAACCT
>t00002732-332
AACCTTTAGAGCTTGGGACGA
>t00002735-332
CGTGGCACTGTAGAGCTGATC
>t00002737-332
TCTGAAAGGTAGAACATGGCT
>t00002740-331
GAAGTATCATGACGTAGGGCC
>t00002742-331
ATGATGTTACTCGCAAGCGCC
>t00002745-331
TTCGAAGACTCAGTTATCTCT
>t00002756-330
CTGAAAGGTAGAACATGGCTC
>t00002765-329
AACGCTGTCCAAATTCGACTG
>t00002777-328
TTCTGGATGTTGGAAAGAACC
>t00002780-328
ATCTCGAACTCTAGTTACGGT
>t00002824-324
ACAAGCTCTTCGTTTGACTCT
>t00002831-323
ACTCCGAAGAAGTTGTTGTAC
>t00002837-323
TGATGAGACACGCTGACAGCT
>t00002850-322
ATACGTAGAACTTCCTAACAG
>t00002881-317
TGACTGCTTGAAGCTCCTGGA
>t00002882-317
GAAGCTTTCGAGCCAAGGGAC
>t00002891-316
TTGTCGAAGGTCCCATACACT
>t00002905-315
TGGCAATGAACTCCTCAACGG
>t00002915-314
GTATCATGACGTAGGGCCGCC
>t00002923-313
TTCCAATGATCGATACAACCT
>t00002934-312
GAATGACTGCTTGAAGCTCCT
>t00002947-311
TTGGAACACCGTCATCATAAG
>t00002957-310
TCGCCCAACAGTGACAAGCTC
>t00002968-308
CCGGTTTGGATATCTCGAACT
>t00002971-308
ACGCACTGTCGTTCGTGACCT
>t00002978-307
TCATGGAGCAACCTGGCGGCC
>t00002982-307
CCGTAGAATCATCTAGAAATC
>t00002995-306
TTGAGAATCTCGTCGTATATT
>t00003006-305
TTTCTGTCGTCCCGATGAAGC
>t00003012-304
ACTTGGAAGATAGCACACTACT
>t00003018-303
GTTGTTGGAACTTTCATCAGC
>t00003024-302
TGAAACAACCTGTTGGGGTGT
>t00003033-302
ACATCTGTCGGCTTGACCGAGT
>t00003039-302
GACGAGTTGCAGAGATAACTG
>t00003046-301
GAGATTACAACCAGTCCGGAC
>t00003048-301
TGCGGGATGATGAGAACCACT
>t00003051-301
GTAAACTCCACATCTGTCGGCT
>t00003058-300
ATTGAATCTGAGATGGCGAGC
>t00003061-299
TTAGCTAATCGTTTCGTCATC
>t00003063-299
AAGAGTGCAGAACACCGCCCT
>t00003073-299
TACCTGGCTCTAGACTTAAACC
>t00003078-298
TCAAATATCTCGGCGGCACTC
>t00003083-298
GTTAGGTATTGTAGCCCTACT
>t00003084-298
ATGATACTTCGAGCTCTACCT
>t00003094-297
TTAAACTATTGTGGAGACAAT
>t00003101-297
TGGCTTCAGGGTTTCATGGAC
>t00003107-296
CAACGTAGAACTTCATGGCGA
>t00003120-295
AGGCGGAAAGAACTAGGAGAA
>t00003132-294
CATGGAGCAACCTGGCGGCCC
>t00003143-293
AATGTTCTGCAGTCGAGCGCC
>t00003147-292
AGTATCATGACGTAGGGCCGCC
>t00003180-289
TCAAAGACGACAAAGGCACTG
>t00003181-289
CGAAGTATCATGACGTAGGGC
>t00003182-289
GTGGCACTGTAGAGCTGATCC
>t00003189-289
GCACAAGCTCTTCGTTTGACT
>t00003203-288
GACTAATTCCGTAGAATCATC
>t00003207-288
TCATCAAAGCTGAGGTCGCGA
>t00003208-288
ACTGGACATGACGAGCGAGCT
>t00003237-286
CAAGGTGTAGAACTTCCTGCT
>t00003252-285
TCCTGCAACCAATAAACACTG
>t00003261-284
ACGTGAAACTGCGCAACACCT
>t00003286-282
ACCTGTCGATCGTCATTGATC
>t00003302-281
ATCTGAAAGGTAGAACATGGC
>t00003327-279
TTTCAAATATCTCGGCGGCACT
>t00003348-278
CTAGAGAACATAATCGAACTG
>t00003349-278
AGAGGTGGAAGTAGAAACTACT
>t00003359-277
CGTGTGTAGCAACTGTTAACT
>t00003360-277
GAAAGGTAGAACATGGCTCCT
>t00003363-277
TGCAACCAATAAACACTGTAG
>t00003365-277
CGAACACGAATGGCATCCACG
>t00003382-275
TCGTTCATGTAGAAGGGCACA
>t00003384-275
CGTTGTGATCTCAAATGGGCT
>t00003385-275
TTCTGTCGTCCCGATGAAGCT
>t00003400-274
TCACTAATGATTGTGGTGACT
>t00003401-274
CGAACTTGGAAGATAGCACAC
>t00003405-274
AGAACACCTGGGAGTCGACTC
>t00003417-273
CTAGGAGAACGAAGCACAAGAT
>t00003433-272
GGAGAACACCTGGGAGTCGAC
>t00003439-272
CAGGCACACACTCATCGTGGC
>t00003440-272
CCCAGATCGACAGTCAGCGAC
>t00003441-272
GCACGGTCGTAGACAACACAC
>t00003460-270
TGGGCGCTCGACTGCAGAACA
>t00003467-270
CTTTAGAGCTTGGGACGAACT
>t00003472-269
CGGTTTGGATATCTCGAACTCT
>t00003473-269
TGGCAATGAACTCCTCAACGGC
>t00003500-268
TTATCTCTGCAACTCGTCGCT
>t00003509-267
CATTTGAGATCACAACGCCTG
>t00003515-267
CTTGAACGCCGTAGAGTGACT
>t00003523-266
AGTATGGCGAGTGTAAACTCC
>t00003525-266
TTTATAACTCTTGAAGATTACT
>t00003535-266
CGACTGCAGAACATTGAGATC
>t00003539-265
TTTGGAACAACCACACTCGAG
>t00003551-265
CAGTCAACATGTCGTTTGATT
>t00003555-264
CGACAGATGTGGAGTTTACAC
>t00003558-264
CGTTTCGTCATCAAAGTATGGC
>t00003561-264
ACGATTGAGAAAGTAGAAGCT
>t00003563-264
AACGCCGTAGAGTGACTGCAA
>t00003570-263
CTTGGAAGATAGCACACTACT
>t00003572-263
CGGAGAGGTGGAAGTAGAAAC
>t00003574-263
ATCATCTAGAAATCGTTGTGA
>t00003576-263
TTGGAACAACCACACTCGAGC
>t00003578-263
ACGCACTCGCTTTGAAGCCCT
>t00003584-263
ATGATGAGACACGCTGACAGC
>t00003603-261
GTTTCGAACACGAATGGCATC
>t00003611-261
TGTGGCTGGTGAGACATCATT
>t00003613-261
CCATAGAGGCGGAAAGAACTA
>t00003620-260
ATCTTCGAGGATGAGAACAAG
>t00003621-260
CACAACGCAAAGTCCGGTTTG
>t00003637-259
AACGTAGAACTTCATGGCGAA
>t00003660-257
ACAATGCACCTGTCGATCGTCT
>t00003676-257
GTGGACACGATCTTCTCGACG
>t00003684-256
AATTCCGTAGAATCATCTAGT
>t00003691-255
TCAAGTTTGTCGCATAGAACT
>t00003694-255
GATTGGATACTAGCACCTGCT
>t00003709-254
TTTCAAATATCTCGGCGGCAC
>t00003716-254
TTTGATCACCACTATCGAAAG
>t00003717-253
ATGACTGCTTGAAGCTCCTGG
>t00003719-253
TGAGAACCACTTGAACATGAC
>t00003720-253
ATATCTCGAACTCTAGTTACG
>t00003725-253
TTGGCAAGGTAGTTAGAGTAC
>t00003729-253
TTGTTGGAACTTTCATCAGCA
>t00003743-252
GCAAGGTGTAGAACTTCCTGC
>t00003744-252
AAACCTTTAGAGCTTGGGACG
>t00003747-252
TCCGTGGGAGTAGCTGAACCA
>t00003748-252
AACGAATTGCTGATGAAAGTT
>t00003754-251
CAATGCACCTGTCGATCGTCA
>t00003778-250
AATTCCGTAGAATCATCTAG
>t00003783-249
TCATGGAGCAACCTGGCGGCCC
>t00003807-248
TACGACGAGATTCTCAACACC
>t00003809-248
AAGGGTCACAGACAGTTGGGC
>t00003816-248
CGGTGCTAAAGAGGTAGAGCT
>t00003828-247
GGAACACAAGATTGTCACA
>t00003834-247
TCGAGAGGGACGGACACGCGC
>t00003843-246
AGACTGTTTCATGCTGTGTCT
>t00003862-245
CTGTCGATCGTCATTGATCGG
>t00003863-245
TACGTCATGATACTTCGAGCT
>t00003867-245
AAAGAAGCTTCCAATGATCGAT
>t00003883-244
ACGATGTCCTCAGCTCTGAGC
>t00003904-243
CCTGTATCAGCAATTGAAGCC
>t00003906-243
TTGCTTTGGAGAACACTGCGCT
>t00003917-242
GGTGCTAAAGAGGTAGAGCTCT
>t00003924-242
AGTTACGGTACGTCATGGAGC
>t00003960-240
TGTTGTTTGACAAACCCAGCT
>t00003969-240
TCTGCGTGTTTGTCTGAAGCG
>t00003975-239
CTTCTTGTTGAAATCGTCAAC
>t00004008-237
CTCCTGAGGAAGCGCTGAACC
>t00004010-237
TGAAAGACTAATTCCGTAGAAT
>t00004013-237
AACGGCATTGTCGGATCAGCT
>t00004020-237
TCCGTAGAATCATCTAGAAATC
>t00004021-237
GGAATGACTGCTTGAAGCTCT
>t00004022-237
TGTTGCATCCGGGCATGAACT
>t00004030-237
GCCTGAGACTTAGTAACTCCT
>t00004032-236
TAGTGACGTCGAGAAGATCGT
>t00004033-236
GCAACCAATAAACACTGTAGC
>t00004050-236
CGGTGCTAAAGAGGTAGAGCTC
>t00004056-235
GCTAAAGAGGTAGAGCTCGAAG
>t00004060-235
AGTGATTGGATACTAGCACCT
>t00004090-233
CTTCGACGCAAGAGCACTGGA
>t00004092-233
GTAAACTCCACATCTGTCGGC
>t00004109-232
GTGTAGAACTTCCTGCTCGCT
>t00004116-231
TGGCACTGTAGAGCTGATCCG
>t00004149-230
ACGATCTTTAATTTCTGCACT
>t00004168-229
ATCGCGTAGAAAGTTGCGAAC
>t00004173-229
ACAGTTTCATCACTGTAGGCT
>t00004183-228
AAAGTCGTGACCGAACTCGGC
>t00004201-227
TTTGATAGTTCAATTGACCCT
>t00004204-227
TCCAAGTCAACGCTCTGTAGGT
>t00004211-227
TACGTAGAACTTCCTAACAGA
>t00004212-227
GTACAACAACTTCTTCGGAGT
>t00004214-227
GTTCGAGATATCCAAACCGGAC
>t00004254-225
GATTGAACGAAGGTTGGCAGC
>t00004257-225
TCAAACTCGTACGTCAGACCT
>t00004311-222
TCCATCGGTATCCAGAACCCT
>t00004324-221
GTGCTAAAGAGGTAGAGCTCT
>t00004329-221
TTCGACGCAAGAGCACTGGAC
>t00004353-220
AATTCGACTGGAACGCCTTGG
>t00004359-220
GAGGTGGAAGTAGAAACTAC
>t00004370-219
CCGTGGAACGCATTGTAGCAA
>t00004375-219
ACACCGTGCGCATTTAGATTG
>t00004388-218
AACTTCGCAAACGGCTACTGC
>t00004391-218
TGCCCGTGGAACGCATTGTAG
>t00004394-218
TCCGAAGAAGTTGTTGTACAC
>t00004407-217
AGTTTGTCGCATAGAACTTCT
>t00004413-217
TTCTTTAGTACTTTGGTCATT
>t00004414-217
ACGAACTTGGAAGATAGCACT
>t00004420-216
GGCGGAAAGAACTAGGAGAAC
>t00004421-216
GACGATCGACAGGTGCATTGT
>t00004438-215
TTCCTGTCTGATCCAGTCGGA
>t00004441-215
GACGAACTTGGAAGATAGCAC
>t00004443-215
GCTTGACCGAGTGTATGGGAC
>t00004465-214
TCCTGAGGAAGCGCTGAACCC
>t00004469-214
AAACAATGCACCTGTCGATCGT
>t00004470-214
CGGAAACTCAAAGGATGGAGT
>t00004473-214
CGAACTTTATGTCTTACACCT
>t00004481-213
TCTGAGGCTTGGAACACCGTC
>t00004483-213
TCCGTGGTGTAGAATATTGCC
>t00004489-213
AGGATGCGTAGCACGACGCGC
>t00004495-213
TGTAGCAACTGTTAACTTCCC
>t00004518-211
AAGCAAAGGATTGGTAGAGCT
>t00004519-211
GAGGCTGTTGACTTCATCAAC
>t00004534-211
TCGTGTTCGAAACCCCTCGCC
>t00004535-211
TTGTGCATAGAACCGTCCCGAG
>t00004536-211
GTTGGGTTAGCGTTAACACTC
>t00004538-211
GATACGTAGAACTTCCTAACA
>t00004545-210
CAATGATCGATACAACCTGCC
>t00004551-210
CTAAAGAGGTAGAGCTCGAAGT
>t00004555-210
TTGATGACGAAACGATTAGCT
>t00004572-209
TTGTCACTGTTGGGCGATGCT
>t00004589-208
CAGAACTCTCGAACTCCAACT
>t00004594-207
CTGAGGAAGCGCTGAACCCGT
>t00004603-207
TCATCAGCAATTCGTTGCAGC
>t00004605-207
TTGTGGCTGGTGAGACATCAT
>t00004617-206
TTCATTCCATCAAGCGCTGTT
>t00004620-206
AACAAACTCTGCAAACATCCT
>t00004645-205
CAACTGTCTGTGACCCTTCAC
>t00004649-205
TTGGGACGAACTTGGAAGATA
>t00004663-205
TCAAAGCGAGTGCGTAGAGCT
>t00004664-205
GAAAGCAATGAAGGTCCGGAC
>t00004680-204
GCTTGGGACGAACTTGGAAGA
>t00004686-204
CGCGTAGAAAGTTGCGAACT
>t00004697-203
AGTTCAGAAAGTCGGCTCCCT
>t00004698-203
ATGGGCGCTCGACTGCAGAACA
>t00004700-203
TTTGAGATCACAACGCCTGTG
>t00004702-203
TGCAACCAATAAACACTGTAGC
>t00004707-203
CATGATGAGACACGCTGACAG
>t00004710-203
CTGTATCAGCAATTGAAGCCC
>t00004716-203
GGTGTAAGACATAAAGTTCGC
>t00004718-203
ATCTGAAAGGTAGAACATGGCTCC
>t00004723-202
GGTCAATGGTCGTTGGGCACA
>t00004726-202
AGGATGAGAACAAGCTCGTTT
>t00004727-202
CACCACAGGACGAAATGAATT
>t00004739-202
AGGACCTCCGTGGGAGTAGCC
>t00004763-200
ATGACTGCTTGAAGCTCTTGG
>t00004782-200
TTGCATCACCTAGGGTGGACA
>t00004785-199
TATGTTAGGTATTGTAGCCCT
>t00004794-199
ACTTGAACATGACGTTGGTTG
>t00004803-199
AAGAGATTGAACGAAGGTTGGC
>t00004818-198
TCCCTTCGAGATGGAGCAGAC
>t00004823-198
GAGAGGTGGAAGTAGAAACTAC
>t00004827-198
TCCTCCAAGTCAACGCTCTGT
>t00004833-198
GGAATGACTGCTTGAAGCTCC
>t00004839-198
GAGATATCCAAACCGGACTT
>t00004851-197
GCGGTGCTAAAGAGGTAGAGC
>t00004854-197
TATCAACTTGCATGGTCTGGT
>t00004870-197
GTGTTGCATCCGGGCATGAAC
>t00004872-197
TCGCTGACTGTCGATCTGGGCC
>t00004878-196
TTCCAAGTTCGTCCCAAGCTCT
>t00004882-196
CCTGGCTCTAGACTTAAACCT
>t00004886-196
AACTCCACATCTGTCGGCTTG
>t00004888-196
TGAACGCCGTAGAGTGACTGC
>t00004889-196
CCGGATGTTCTGTATGGTGCC
>t00004890-196
CGGAGAGGTGGAAGTAGAAACT
>t00004891-196
TGTCCTCAGCTCTGAGCGTTGA
>t00004895-196
GCGAATAGACTCGTGATTGGC
>t00004907-195
TTGGATATCTCGAACTCTAGTT
>t00004914-195
CGAAGTATCATGACGTAGGGCC
>t00004920-195
TTGTCGGTTGTGGTACTCACC
>t00004927-194
TTTAGAGCTTGGGACGAACTT
>t00004939-194
TATTGGTCGTGTGTAGCAACT
>t00004946-194
AGGACGCACGTCTGATGTACT
>t00004951-194
CACCTTTGAAAGCTCGTGGCT
>t00004959-193
TACAACAACTTCTTCGGAGTT
>t00004964-193
GTTCTGGATGTTGGAAAGAAC
>t00004974-193
ATACCCAACGCTCGGAAACCT
>t00004978-193
TCTGGTACTCGTAAACGCACT
>t00004982-192
AAGCACGTCAGGGAGTTGCTC
>t00004997-192
TCTTCGAGGATGAGAACAAGCT
>t00005000-192
CCGACGCGAGACCCAGGAGCC
>t00005003-192
ACAGAGGAATGATGTCTCACC
>t00005009-191
TGTAGCAATAATGCAGTGGGC
>t00005022-191
TAGTCAAATAGATATGTGATT
>t00005027-191
TGAGAGACGAAAGCTTGGGCTC
>t00005033-191
TTGGCAATGAACTCCTCAAC
>t00005034-191
TGAGAGACGAAAGCTTGGGCT
>t00005035-191
CAGATCCTTCGTCAAAGAAGC
>t00005054-190
GTTGCAGAGATAACTGAGTCT
>t00005056-190
TTGGATATCTCGAACTCTAGT
>t00005059-190
CTTGACCGAGTGTATGGGACC
>t00005065-189
TTGCGCCTGTAAAGCCCAACT
>t00005073-189
GTTTCTGCAAGGTGTAGAACT
>t00005088-189
ACGGATCACTCAAAGCAGAGC
>t00005102-188
CTACGTCATGATACTTCGAGC
>t00005104-188
TAGAGCTCGAAGTATCATGAC
>t00005109-188
AGGGTCACAGACAGTTGGGCT
>t00005113-188
AATATCTCGGCGGCACTCGAC
>t00005116-188
CGAGAGTGTTAACGCTAACCC
>t00005124-188
AGATAACTGAGTCTTCGAACC
>t00005127-188
CACCTAGAGAACATAATCGAA
>t00005140-187
CACGGTCGTAGACAACACACT
>t00005150-187
TCACCGTACGAGTTGGAAGCT
>t00005152-187
CAGTGATTGGATACTAGCACC
>t00005153-187
ATATCTGAGGCTTGGAACACC
>t00005163-187
ATGCAATCGTGTCGAGTGC
>t00005190-186
GCTCGACTGCAGAACATTGAG
>t00005199-185
GCTTGGGACGAACTTGGAAGAT
>t00005202-185
AGGACGGGTTCAGCGCTTCCT
>t00005206-185
GATCGTCATTGATCGGCGGCT
>t00005208-185
TTGCAGACAGATTCATAGGGC
>t00005215-185
AGACCAAGAGATTGAACGAAT
>t00005230-185
ACAGTGATTGGATACTAGCAC
>t00005237-184
TGAACGACACCTTTGAAAGCT
>t00005238-184
TTGGCAAGGTAGTTAGAGTACT
>t00005243-184
AAGGCTTTGTAGTTGTTACGC
>t00005252-184
ATGATTGTGGTGACTGCATCCT
>t00005269-183
ATGAGAACAAGCTCGTTTGGA
>t00005274-183
AGGAAGAACTCTCTTGCAGGC
>t00005283-183
GAGACCAAGAGATTGAACGAA
>t00005284-183
CTCTGCAACTCGTCGCTGACT
>t00005291-183
TTCCTCCAAGTCAACGCTCTGT
>t00005295-183
CAAAGATCCTTGTAGTAAGCC
>t00005302-183
TGGTACTCGTAAACGCACTGA
>t00005310-182
GTTGGTCAATGGTCGTTGGGC
>t00005328-181
ATGAGACACGCTGACAGCTGC
>t00005330-181
CGAAGAGTCAAACGAAGAGCT
>t00005337-181
TGATATCGCTCGTTGTGAACT
>t00005358-180
TATCTGAGGCTTGGAACACCG
>t00005364-180
AATTCGACGCCGAGTTCGGTC
>t00005372-180
TTGACGAAGGATCTGAAAGGT
>t00005384-180
GTAGAATCATCTAGAAATCGT
>t00005386-180
AAGCCCAACTGTCTGTGACCCT
>t00005405-179
AAGGGCTGGAATTCATTTCGT
>t00005406-179
CCACCCCTTAAGAAAGCTCCT
>t00005410-179
CAATGGTCGTTGGGCACACGG
>t00005414-179
CCTGTCTGATCCAGTCGGATT
>t00005435-178
TTTGATGACGAAACGATTAGC
>t00005438-178
AACAAATCTGTCGTTGAGTTT
>t00005442-178
TGAACTATCAAATCGTGACCC
>t00005445-178
ATTGGAAGCTTCTTTGACGAA
>t00005451-178
TCGACTGCAGAACATTGAGAT
>t00005469-177
CGCCAACAGACTGTTTCATGC
>t00005478-177
GGTGGACAAGTATAGTGACAC
>t00005481-177
CGATGTCCTCAGCTCTGAGCG
>t00005505-176
CTAAAGGTTTAAGTCTAGAGC
>t00005507-176
CCTCGAGGTCGATGTGTTCGT
>t00005508-176
ATTTGATAGTTCAATTGACCC
>t00005510-176
GCTTTCACAGGCGTTGTGATC
>t00005515-176
AATGAACTCCTCAACGGCATT
>t00005537-175
CACTCGCCATACTTTGATGAC
>t00005559-174
CGAACTCTAGTTACGGTACGT
>t00005560-174
TTGTGGCTGGTGAGACATCATT
>t00005567-174
CTTGACCGAGTGTATGGGACT
>t00005582-174
GAGGATGAGAACAAGCTCGTT
>t00005587-174
CCATGGGCGCTCGACTGCAGA
>t00005592-174
TTGGCTGTCAATGAAGACCAT
>t00005595-173
TAAGCGTTGAATCGTGTTGCT
>t00005605-173
TGCGCTTCGGAGAATTAGCTC
>t00005608-173
TTCAGAAAGTCGGCTCCCTCT
>t00005610-173
TCTAACAGTTCAGCAGAGTGT
>t00005618-173
ACTGATTTGAACAACTTTGGT
>t00005640-172
CATTGCGTGGCACTGTAGAGC
>t00005649-172
CAAGAGATCACTAATGATTGT
>t00005650-172
ACCTGTATCAGCAATTGAAGC
>t00005660-172
GTTTAGCGCTAGCTACGGACT
>t00005666-172
CACACTCGAGCAAGGCTGGAC
>t00005672-172
ACGAATTGCTGATGAAAGTTC
>t00005682-171
TCCAAGTCAACGCTCTGTAGG
>t00005684-171
CCTTCGTTCAATCTCTTGGTC
>t00005685-171
AAACCGGACTTTGCGTTGTGTT
>t00005689-171
AACTAGATAAAGAAATCGAGC
>t00005695-171
TCCATGACGTACCGTAACTAG
>t00005696-171
CAGGAAGAAGCACCAACTCTC
>t00005698-171
TCTGTCTGCAAACTTTGTTGC
>t00005702-171
TATCTCGAACTCTAGTTACGG
>t00005707-171
TCCTGAGGAAGCGCTGAACCCG
>t00005715-171
CACTGTAGGCTCGTAGGATCC
>t00005716-171
ATACCTGGCTCTAGACTTAAA
>t00005725-170
TTGGAAGCTGAATTCGGAAAC
>t00005728-170
ATCTTCGAGGATGAGAACAAGC
>t00005742-170
CGATTCGGACAACTGTTGGTC
>t00005752-170
CAACCAATAAACACTGTAGCT
>t00005760-169
TGAAATCGTCAACGTAGAACT
>t00005762-169
CGGACAACTGTTGGTCAATGGT
>t00005764-169
TCTCTGCAACTCGTCGCTGACT
>t00005766-169
ATGAGAGAAAGCAAAGGATTG
>t00005771-169
CCTATGAATCTGTCTGCAAAC
>t00005781-169
AGTATCCAATCACTGTAGAGG
>t00005782-169
TCCGGTTTGGATATCTCGAACT
>t00005783-169
ACGGTACGTCATGGAGCAACC
>t00005801-168
GCCATAGAGGCGGAAAGAACT
>t00005808-168
CATTTGAGATCACAACGCCTGT
>t00005831-168
AAACCTTTAGAGCTTGGGACT
>t00005837-168
ACTGTGTTGTTGACTTTGGCT
>t00005838-167
TGAAAGGTAGAACATGGCTCCT
>t00005845-167
CAAGTCAACGCTCTGTAGGTC
>t00005852-167
ACGGCTACTGCTACCTGAACT
>t00005853-167
AGACTCGTGATTGGCGAAGCC
>t00005856-167
GCGTTGTGATCTCAAATGGGC
>t00005865-167
AAGCACGGTCGTAGACAACAC
>t00005873-167
TTGTTCTCATCCTCGAAGATG
>t00005878-166
AAGTTGAAAGCAATGAAGGTC
>t00005883-166
CTATGGTCGATTCGGACAACT
>t00005887-166
TATCGATCATTGGAAGCTTCT
>t00005891-166
TATTACATGGATGGTGACCCT
>t00005900-166
CCACATCTGTCGGCTTGACC
>t00005913-165
TGTGCATAGAACCGTCCCGAG
>t00005940-165
GTTGAGAAGATCAAGAGTATC
>t00005967-164
CAGGACGAAATGAATTCCAGC
>t00005968-164
GTTGGTCGCGCATGGGAGATC
>t00005975-163
ATCCATTGCGTGGCACTGTAG
>t00005982-163
ACCTTTAGAGCTTGGGACGAA
>t00005995-163
CGCATATCTGAGGCTTGGAAC
>t00006002-163
ACAGATGTGGAGTTTACACTC
>t00006006-162
CTTCCTGTCCAGTACTCTAAC
>t00006015-162
GGCTTCTGCGATGTCGTAGTC
>t00006020-162
CCTGGGAGTCGACTCCGTGCT
>t00006021-162
ATGTCGTCAAACTCGTACGTC
>t00006024-162
CCTCCTGAGGAAGCGCTGAAC
>t00006032-162
TCGGATCAGCTGAAGAAACAG
>t00006039-162
CTAGAAATCGTTGTGAAGGGT
>t00006043-161
GAGGGCGCTTTGAGTTAACCT
>t00006050-161
TCACTGTAGGCTCGTAGGATC
>t00006055-161
ACACGAACTCCGCACAAGAGC
>t00006058-161
ACCTTTGAAAGCTCGTGGCTT
>t00006085-160
TCATTGATCGGCGGCTGTTGTT
>t00006095-160
ACGGAAGGTGACGAATTCTTC
>t00006097-160
GTGGACAAGGATAGTGACACC
>t00006099-160
CGCATCACAGCTGATCTTGAC
>t00006111-160
CTCTGGAATGACTGCTTGAAG
>t00006117-159
CTAGGAGAACGAAGCACAAGA
>t00006134-159
TCCATGATGAGACACGCTGAC
>t00006137-159
ATAGAGGCGGAAAGAACTAGGA
>t00006145-159
CTCAATGTTCTGCAGTCGAGC
>t00006149-159
GGAACACCGTCATCATAAGGC
>t00006150-159
TATCATGACGTAGGGCCGCCA
>t00006151-159
CCTTTAGAGCTTGGGACGAAC
>t00006161-158
AAAGCCCAACTGTCTGTGACC
>t00006164-158
AAAGAACTAGGAGAACGAAGC
>t00006173-158
TTCAAATATCTCGGCGGCACTC
>t00006175-158
TGCGTGGCACTGTAGAGCTGA
>t00006188-158
CATCGTCCTCATCAAAGCTGA
>t00006191-158
CCCCAACAATTGTGTGCTTGT
>t00006199-158
CGAACACGAATGGCATCCACGC
>t00006203-158
ATGGCGCTTTGTCGGAGAGGT
>t00006205-158
TCAAGCCGACAGATGTGGAGT
>t00006206-158
CTGAATTGTGGCTGGTGAGAC
>t00006221-157
TAGAGGCGGAAAGAACTAGGA
>t00006225-157
TGACGTACCGTAACTAGAGTTC
>t00006240-157
GTGGAATGCAGATGGAAGTAC
>t00006245-157
AACACTGTAGCAAATATAGCT
>t00006246-157
TAGTATCCAATCACTGTAGAG
>t00006255-156
CAAGCCGACAGATGTGGAGTT
>t00006262-156
ACAAATACGCATAGACTGATT
>t00006275-156
CTAGACTTAAACCTTTAGAGC
>t00006277-156
TTTCAGGACCGAATATGGATT
>t00006278-156
CAAAGTATGGCGAGTGTAAAC
>t00006279-156
GATGATGAGAACCACTTGAAC
>t00006281-156
AAACCTTTAGAGCTTGGGACGA
>t00006299-156
CAGGCAAGAGAGCCCTGCACT
>t00006308-155
TCTGGATACCGATGGACACCC
>t00006315-155
AAATATCTCGGCGGCACTCGA
>t00006317-155
ATCACTGTAGGCTCGTAGGAT
>t00006324-155
AAGTTTGTCGCATAGAACTTCT
>t00006326-155
TCGAACACGAATGGCATCCACG
>t00006328-155
TCGATATCCTGTGGGTTCATC
>t00006329-155
CAACAGACTGTTTCATGCTGT
>t00006332-155
CTATTGTGGAGACAATGGGGC
>t00006334-155
TTTCTGTCGTCCCGATGAAGCT
>t00006345-154
ACGTAGAACTTCATGGCGAAT
>t00006364-154
TTACACTCGCCATACTTTGAT
>t00006365-154
TCTAAAGGTTTAAGTCTAGAGC
>t00006368-154
GAGGAAGCTCGACTGGCAGCC
>t00006372-154
TGGCTCGAAAGCTTCATCGGG
>t00006376-154
GTCCGGACTGGTTGTAATCTC
>t00006381-154
CCTGTCCAGTACTCTAACTAC
>t00006396-153
CAACACAACGCAAAGTCCGGT
>t00006397-153
TTGGAACGGATCACTCAAAGC
>t00006404-153
CTCGAACTCTAGTTACGGTAC
>t00006410-153
TGGTGTTGAGAATCTCGTCGT
>t00006422-153
CCTGAGGAAGCGCTGAACCCGT
>t00006429-153
TTGCGTGGCACTGTAGAGCTG
>t00006433-152
GAACGCCGTAGAGTGACTGCA
>t00006439-152
CGACGCGAGACCCAGGAGCCC
>t00006442-152
CGATAGTGGTGATCAAACTCT
>t00006457-152
AAGTTCAGAAAGTCGGCTCCC
>t00006478-152
AAGCCCAACTGTCTGTGACCC
>t00006487-151
AAGGAGGAAGCTCGACTGGCA
>t00006492-151
GTTTCGTCATCAAAGTATGGC
>t00006496-151
CGATGTCCTCAGCTCTGAGCGT
>t00006511-151
CTAATTCCGTAGAATCATCTA
>t00006519-151
GTAAGAGTGCAGAACACCGCC
>t00006520-151
TAAGATTGATAAGCCGAGTTC
>t00006523-151
TGCCATAGAGGCGGAAAGAACT
>t00006538-150
ACACGGCTCTGATATCCTAGC
>t00006542-150
CAGTACTCTAACTACCTTGCC
>t00006546-150
GTCTGCAAACTTTGTTGCCCC
>t00006547-150
TACGTCATGGAGCAACCTGGC
>t00006553-150
CATCTAGAAATCGTTGTGAAG
>t00006561-150
ATTCAACGCTTACAGTGGCTT
>t00006564-150
TGAGGCAGATCGTGTTGAGGC
>t00006570-149
AACCGGACTTTGCGTTGTGTT
>t00006572-149
AGAACTAGGAGAACGAAGCAC
>t00006592-149
CTGCAACCAATAAACACTGTA
>t00006594-149
CGCCGTAGAGTGACTGCA
>t00006608-149
CAAGTTCAGAAAGTCGGCTCC
>t00006609-149
TGAACATGACCACTGGATTAC
>t00006612-149
CACGCGAGGCTGTTGACTTCA
>t00006615-148
ATCGGCTGCCTTCTTAGTGGC
>t00006622-148
CAATGCACCTGTCGATCGTC
>t00006626-148
AGAAGTTATAGTATGGACGCT
>t00006639-148
CAATGAAGGTCCGGACTGGTT
>t00006642-148
CACTGGACATGACGAGCGAGC
>t00006647-148
TCAGAGTCAAGGGCGGCTGCT
>t00006675-147
AGAGATTGAACGAAGGTTGGC
>t00006682-147
TTGGAGAACACTGCGCTTTGT
>t00006688-147
AGGGCTGGAATTCATTTCGTC
>t00006691-147
ATGAGCTTTCAGATTAGTGGC
>t00006692-147
ATTCTACGGAATTAGTCTTTC
>t00006694-147
TGACGTACCGTAACTAGAGTT
>t00006718-146
TTCCGTGGTGTAGAATATTGCC
>t00006726-146
CGCCGAGTTCGGTCACGACTT
>t00006735-146
CACTCTTAAGAACAATGGATC
>t00006746-146
TCAATGGACAAATTAAAGAGC
>t00006748-146
CGTAGAAGTTATAGTATGGAC
>t00006753-146
AGATTGAACGAAGGTTGGCAGC
>t00006758-146
GAGATAACTGAGTCTTCGAAC
>t00006760-145
TTGAGTTTGTAACATGGCGAC
>t00006762-145
AGAGTGGATCGCACGTACGCC
>t00006780-145
GATGCAATCGTGTCGAGTGCC
>t00006788-145
TCCTGTCTGATCCAGTCGGAT
>t00006790-145
CTAATTCCGTAGAATCATCTAG
>t00006802-145
GACGATTGAGAAAGTAGAAGC
>t00006823-144
AAGGTGTAGAACTTCCTGCTC
>t00006825-144
TGTAAACTCCACATCTGTCGG
>t00006829-144
TTCCAAGTTCGTCCCAAGCTC
>t00006834-144
TTCGGAAATTCCAGTTGGTTG
>t00006841-144
TCTAGAAATCGTTGTGAAGGG
>t00006848-144
TCAGTCAACATGTCGTTTGAT
>t00006879-143
TTGGAGGAAGCAGGAATTCGC
>t00006882-143
CATCACTGTAGGCTCGTAGGA
>t00006895-143
CGTACGCCAACAGACTGTTTC
>t00006913-143
CTGTCGTCCCGATGAAGCTTTC
>t00006924-142
TGACTGTCGATCTGGGCCTGG
>t00006927-142
AATTGTGGCTGGTGAGACATC
>t00006983-141
TGCATCTGGATTGTCATAAGG
>t00006988-141
GTGGATGCAATCGTGTCGAGT
>t00006998-141
ATGGATGGTGACCCTAGATGGC
>t00007010-141
ACTGAATTGTGGCTGGTGAGA
>t00007017-141
ATATCTCGAACTCTAGTTACT
>t00007022-141
ATTCGCACCTCGCATAGACCG
>t00007025-141
TGCTTGGAGCTCAATGCTGCT
>t00007033-140
TACGAGTTGGAAGCTGAATTC
>t00007042-140
TGGCTGGTGAGACATCATTCC
>t00007044-140
GGTTTGGATATCTCGAACTCT
>t00007062-140
CAAACTCTTGAAGCGAATTCC
>t00007064-140
TGCAGACAGATTCATAGGGCT
>t00007077-139
TGCTGGTAAACCATCTCTGCC
>t00007086-139
CGACAGTCAGCGACGAGTTGC
>t00007096-139
TTGTGGTACTCACCGTTTGGT
>t00007099-139
GTCAATGGTCGTTGGGCACAC
>t00007102-139
AACTGAGTCTTCGAACCTAAG
>t00007104-139
CAGGCCCAGATCGACAGTCAG
>t00007112-139
AGTAGTTCAAGACACTTGGTG
>t00007121-139
GCGGTGCTAAAGAGGTAGAGCT
>t00007126-139
ATCACTTTGGAACAACCACACT
>t00007133-139
TAAACCTTTAGAGCTTGGGACG
>t00007138-139
TGTAATCCAGTGGTCATGTTC
>t00007142-138
TGAACATGACGTTGGTTGCCA
>t00007144-138
GAATTCGGAAACTCAAAGGAT
>t00007146-138
ATACGTAGAACTTCCTAACAGA
>t00007157-138
CGCGGCACCATACAGAACATC
>t00007166-138
ATTGAACGAAGGTTGGCAGCA
>t00007168-138
TGCGTGGCACTGTAGAGCTGAT
>t00007195-138
TTGGCTCGAAAGCTTCATCGGG
>t00007209-137
CGCAAGAGCACTGGACATGAC
>t00007211-137
GGTTAGCGTTGATGTTGCGAC
>t00007218-137
AGAGACCATGAGAACGAGTGT
>t00007221-137
ACCTAGAGAACATAATCGAAC
>t00007223-137
TAGTTACGGTACGTCATGGAGC
>t00007224-137
AAAGAGACCATGAGAACGAGT
>t00007227-137
CGCGAGACCCAGGAGCCC
>t00007229-137
TATCTCGAACTCTAGTTACGGT
>t00007235-137
GACAACTGTTGGTCAATGGTC
>t00007237-137
TCACAACGATTTCTAGATGAT
>t00007242-137
AAGGGAACTCGCGCATGGCGA
>t00007247-137
TTCGAAGACTCAGTTATCTCTG
>t00007252-137
AAAGGAAGAAGATATCAGACC
>t00007255-137
AAGGGCGGTGTTCTGCACTCT
>t00007256-137
AAACTCTTGAAGCGAATTCCT
>t00007271-136
TTTCGAACACGAATGGCATCCA
>t00007272-136
CAGGGAGACCAAGAGATTGAAC
>t00007292-136
CTGTTGGGCGATGCTGCTCAC
>t00007303-136
CTCCACATCTGTCGGCTTGAC
>t00007313-136
ATGTGCTCTGGAATGACTGCTT
>t00007316-136
TTCATGGCGAATAGACTCGTG
>t00007320-135
GAGGCAGATCGTGTTGAGGCC
>t00007321-135
ATAACAAATACGCATAGACTG
>t00007324-135
TGCAGTCGAGCGCCCATGGAT
>t00007327-135
CGTTAACACTCTCGCTGGAAG
>t00007338-135
ATGTAGAAGGGCACATTGTGC
>t00007342-135
TGCACCTGTCGATCGTCATTGA
>t00007351-135
AATGGCGCTTTGTCGGAGAGG
>t00007369-135
CTGAGGAAGCGCTGGACCCGC
>t00007374-135
AAAGCAAAGGATTGGTAGAGC
>t00007375-135
GGTCCCATACACTCGGTCAAG
>t00007377-135
CGGATCACTCAAAGCAGAGCT
>t00007390-134
ACGTAAACAAGTTTGAAACCT
>t00007400-134
CGGAACAATGAACAAAGGACT
>t00007402-134
CACGAAACATCTTCGAGGATG
>t00007403-134
CTATAAAGCCCAACTGTCTGT
>t00007408-134
ACAACGCAAAGTCCGGTTTG
>t00007415-134
TCCGTAGAATCATCTAGAAA
>t00007419-134
GAGGCTTGGAACACCGTCATCATAAGGC
>t00007420-134
TTGAGCCCAAGCTTTCGTCTCT
>t00007434-134
CATGGTTGTTGCTGTCGATCA
>t00007436-134
GCACGTACGCCAACAGACTGT
>t00007438-134
TTCGGAAACTCAAAGGATGGA
>t00007463-133
CGTAGAACTTCATGGCGAATA
>t00007471-133
AAACAATGCACCTGTCGATCG
>t00007473-133
TACTCGTAAACGCACTGAATG
>t00007478-133
TCGAGATATCCAAACCGGAC
>t00007485-133
GTCCTCAGCTCTGAGCGTTGA
>t00007513-132
CGATGGACACCCAGAACTAAC
>t00007516-132
TTCAGATTAGTGGCGCCA
>t00007524-132
AAGTGATTTGAAGGGCCAGCT
>t00007529-132
CCGAAGAGTCAAACGAAGAGC
>t00007534-132
AAGTGTCTTGAACTACTCGGC
>t00007572-131
ACTGTCAGAGTCAAGGGCGGC
>t00007582-131
TGATGGAATGAAGTATCACTT
>t00007586-131
CGGCATTTGGAACGGATCACT
>t00007588-131
CTTAAACCTTTAGAGCTTGGG
>t00007589-131
CTGAGTCTTCGAACCTAAGGG
>t00007612-131
CGAGGATGGAGTTGTTGATCT
>t00007614-131
TTAAACCTTTAGAGCTTGGGAC
>t00007618-131
TAGATATGTGATTCCAACGGC
>t00007627-130
TGATTGTGGTGACTGCATCCT
>t00007632-130
ACGCCGTAGAGTGACTGCAAA
>t00007634-130
TAAGACATAAAGTTCGCAACT
>t00007643-130
TCTGCAACTCGTCGCTGACTGT
>t00007652-130
GAGATATTTGAAAGACTAATTC
>t00007653-130
AAATCGAGCTCTTCCAGGCCC
>t00007658-130
ATTTGTTTGGCAAATGGCATG
>t00007662-130
TCAGAACTCTCGAACTCCAAC
>t00007667-130
ATGTTCTGCAGTCGAGCGCCC
>t00007670-130
AGTCGAGCGCCCATGGATCTG
>t00007695-129
AAAGGATTGGTAGAGCTGGGC
>t00007702-129
ATTTAGATTGTCGGTTGTGGT
>t00007705-129
ACTCGAGCAAGGCTGGACATC
>t00007717-129
CTTGGAACACCGTCATCATAAGGC
>t00007718-129
TTATGGCTAACAGAGGAACAC
>t00007748-129
TGACCTACAGAGCGTTGACTT
>t00007750-129
ACTCGTCGCTGACTGTCGATC
>t00007766-128
TCTGCGCTTCGGAGGATTAGC
>t00007769-128
CTTTCAAATATCTCGGCGGCAC
>t00007776-128
GGAGGAAGCTCGACTGGCAGC
>t00007777-128
GTTGTTGACTTTGGCTATACC
>t00007781-128
AACATGTCGTTTGATTGCAGT
>t00007786-128
CTTCAGGATCGAAACGGCGCC
>t00007802-127
CCTTGGAATGAGCTTGTCACT
>t00007803-127
TACGCACTCGCTTTGAAGCCC
>t00007807-127
TCAACATGTCGTTTGATTGCA
>t00007822-127
ACGAACTTGGAAGATAGCACA
>t00007825-127
CAGAGGAATGATGTCTCACC
>t00007846-127
AATTCCGTAGAATCATCTAGAT
>t00007847-127
TCAGAAAGCATGTGCCTTATG
>t00007855-127
AGATATTTGAAAGACTAATTC
>t00007857-127
AACGGCTACTGCTACCTGAACT
>t00007859-127
GCAATGAAGGTCCGGACTGGT
>t00007863-127
TCAATGACGATCGACAGGTGC
>t00007874-126
AAGAGCACTGGACATGACGAG
>t00007890-126
AAGTATGGCGAGTGTAAACTC
>t00007891-126
CTGTCAGAGTCAAGGGCGGCT
>t00007895-126
TCGTTTCGTCATCAAAGTATGG
>t00007913-126
GCCGACTTTCTGAACTTGAGT
>t00007916-126
GTCACCGTACGAGTTGGAAGC
>t00007944-126
AGTGTCTTGAACTACTCGGCT
>t00007945-125
CTCCGAAGAAGTTGTTGTAC
>t00007946-125
TTGAACTATCAAATCGTGACC
>t00007947-125
ATTAACAGATCGATCTTCATC
>t00007954-125
TCATGATACTCTTGATCTTCT
>t00007959-125
CAAATATCTCGGCGGCACTCT
>t00007993-125
ACATCTGTCGGCTTGACCGAG
>t00007998-125
TGCACAAGCTCTTCGTTTGACT
>t00007999-125
CTAATTCCGTAGAATCATCT
>t00008000-125
CAGTTTCATCACTGTAGGCTC
>t00008001-125
TAATTCCGTAGAATCATCTAGT
>t00008005-125
CCGTAGGTCATAACTTGAATG
>t00008006-125
ATGGAGCAACCTGGCGGCCCT
>t00008009-124
TATGCAGGTGTCCCTTGGCTC
>t00008018-124
CTTCGAGGATGAGAACAAGCTC
>t00008024-124
GACGCCGAGTTCGGTCACGAC
>t00008025-124
GAAGGTCCCATACACTCGGTC
>t00008031-124
ACCTGGCTCTAGACTTAAACCT
>t00008032-124
TTTGAGATCACAACGCCTGT
>t00008033-124
TTCCCTTAGGTTCGAAGACTC
>t00008038-124
CAATGACGATCGACAGGTGCAT
>t00008045-124
CATGGGCGCTCGACTGCAGAA
>t00008051-124
TGACTGCTTGAAGCTCTTGGA
>t00008054-124
CTCGAACTCTAGTTACGGTACT
>t00008057-124
CACAGCGCATATCTGAGGCTTG
>t00008071-124
CCGACAGATGTGGAGTTTACAC
>t00008073-124
TGACGAAACGATTAGCTAAAC
>t00008076-124
CCTTTAGAGCTTGGGACGAACT
>t00008081-123
ATGGCGAGTGTAAACTCCACA
>t00008088-123
AACGCCGTAGAGTGACTGCAAA
>t00008092-123
TTGGGTTGCTCAATTTAAACT
>t00008093-123
CTAAAGAGGTAGAGCTCGAAG
>t00008098-123
TGGCTCTGTGATGGCGAACGC
>t00008103-123
ATACACTCGGTCAAGCCGACAG
>t00008111-123
CGAGGCTGTTGACTTCATCAA
>t00008114-123
ACTCCACATCTGTCGGCTTG
>t00008117-123
CATTGATCGGCGGCTGTTGTT
>t00008137-123
CGAAGAAGTTGTTGTACACCT
>t00008141-122
GGTGGAGCACGGAGTCGACTC
>t00008147-122
TGTCATAGTGTCGGCCTGAGA
>t00008160-122
TAAAGAGGTAGAGCTCGAAGT
>t00008166-122
TTGCTCGAGTGTGGTTGTTCC
>t00008173-122
TAGGCTCGTAGGATCCGTCTC
>t00008175-122
TGAAACTGCGCAACACCTGGA
>t00008204-122
TGATTGGATACTAGCACCTGC
>t00008212-122
CGCTGTCCAAATTCGACTGGA
>t00008214-121
GTACTTGCTTTGGAGAACACT
>t00008233-121
AAGAATGGAGTCTTGGTCATC
>t00008247-121
CAGGAACACAAGATTGTCACA
>t00008263-121
TGAGGAAGCGCTGAACCCGTC
>t00008267-121
CTGTCGTTCGTGACCTCAGCT
>t00008273-121
CTTGCTCGAGTGTGGTTGTTC
>t00008276-121
ACCTGTCGATCGTCATTGAT
>t00008287-121
GATCAGAATGTTGGAAGACGC
>t00008291-121
CTAGATAAAGAAATCGAGCTC
>t00008302-120
TGCAACTCGTCGCTGACTGTC
>t00008306-120
GTAGGCTCGTAGGATCCGTCT
>t00008319-120
CAACTGTCTGTGACCCTTCACT
>t00008321-120
TCAACGGCATTGTCGGATCAGC
>t00008331-120
TAGAAATCGTTGTGAAGGGTC
>t00008332-120
ACCAAGTGTCTTGAACTACTC
>t00008345-120
GGTCAATGGTCGTTGGGC
>t00008373-120
CAACGCCTGTGAAAGCCACTC
>t00008377-119
AATCTATAGTCGAACACGACA
>t00008382-119
TTGAGGGAGAACACCTGGGAG
>t00008383-119
CTCTTCGTTTGACTCTTCGGA
>t00008393-119
AGCACGGTCGTAGACAACACA
>t00008401-119
AATATGATCAGGCACACACTC
>t00008403-119
GGATGATGAGAACCACTTGAA
>t00008406-119
GATGTCCTCAGCTCTGAGCGT
>t00008411-119
CGGATCAGCTGAAGAAACAGG
>t00008421-119
GGGATGATGAGAACCACTTGA
>t00008422-119
CGGATCAGCTGAAGAAACAGGT
>t00008427-119
ACACCTTCCCATGGTTCGGCT
>t00008431-119
AAGAGATCACTAATGATTGTG
>t00008437-119
CGAGATATCCAAACCGGACT
>t00008438-119
TTCTGGATACCGATGGACACC
>t00008455-119
ATGGAACGAGAAAGCTAAGGA
>t00008465-118
TCTGTTTGTGTGTCAGCTGCT
>t00008469-118
TGACGAAGGATCTGAAAGGTA
>t00008470-118
CGTTTCTGCAAGGTGTAGAAC
>t00008472-118
ACGTGCGATCCACTCTGGGAT
>t00008475-118
ATACGACGAGATTCTCAACAC
>t00008478-118
AGGAACACAAGATTGTCACA
>t00008480-118
TCAACGTAGAACTTCATGGCG
>t00008496-118
TAAACCTTTAGAGCTTGGGACT
>t00008503-118
CTCGTACGTCAGACCTAGCTC
>t00008513-118
CACCTTGCAGAAACGTCGCGA
>t00008517-118
TTTGGATATCTCGAACTCTAGT
>t00008519-118
TAGTCTTTCAAATATCTCGGC
>t00008534-118
GTAGCAATAATGCAGTGGGCT
>t00008554-117
ACTTGGAAGATAGCACACTAC
>t00008556-117
CTGGACATGACGAGCGAGCTT
>t00008568-117
CCGGACCTTCATTGCTTTCAA
>t00008570-117
CACTGTAAGCGTTGAATCGTG
>t00008574-117
TTTACACTCGCCATACTTTGA
>t00008575-117
TTTAATGACGTGGCACAACGC
>t00008576-117
CTTCAGCTGATCCGACAATGC
>t00008577-117
TTGGGCCTCATACTTTGCACT
>t00008589-117
CCGGACTTTGCGTTGTGTTGT
>t00008591-117
ATCCAATCACTGTAGAGGAAG
>t00008595-117
ATTGAAGCTTTCGTAAATGGC
>t00008601-117
TTCCGTAGAATCATCTAGAA
>t00008603-117
CGCCGTAGAGTGACTGCAAAT
>t00008606-117
ACCTGTCGATCGTCATTGATCT
>t00008607-117
ACGATGTCCTCAGCTCTGAGCG
>t00008628-117
CGCTTCCTCAGGAGGCCGGGC
>t00008629-117
CGGTATCCAGAACCCTGCGGT
>t00008638-116
TCACCTAGAGAACATAATCGA
>t00008651-116
ATATCTCGAACTCTAGTTACGG
>t00008652-116
TACGGACCAGTCTTGGCATCA
>t00008658-116
AGAGGTAGAGCTCGAAGTATC
>t00008660-116
ATTCCGTAGAATCATCTAGA
>t00008675-116
TGGTCAATGGTCGTTGGGCAC
>t00008677-116
CAACTGGAATCTCCGAAGAGT
>t00008679-116
GCAATGAAGGTCCGGACTGGTT
>t00008681-116
CCAAGGGCTGAAAGGAACCTT
>t00008699-116
CTTCACAACGATTTCTAGATG
>t00008701-116
ACTGATGATGTTACTCGCAAG
>t00008724-115
TGGGAGTCGACTCCGTGCTCC
>t00008730-115
TTCGAACACGAATGGCATCCAC
>t00008736-115
AAACTTTCGGATTCCTTGGCT
>t00008741-115
GAGAATCTCGTCGTATATTAG
>t00008756-115
CTAGATAAAGAAATCGAGCTCT
>t00008758-115
CGGTACGTCATGGAGCAACCT
>t00008760-115
ACTCCTCAACGGCATTGTCGGA
>t00008771-115
TTCGAATCTCAATGGACAAAT
>t00008774-115
TCTGGAATGACTGCTTGAAGCT
>t00008782-115
ACTTCGCAAACGGCTACTGCT
>t00008793-115
GAAAGACTAATTCCGTAGAAT
>t00008798-115
CGTAGGTCATAACTTGAATGC
>t00008799-114
GGACACGATCTTCTCGACGTC
>t00008802-114
CCACATCTGTCGGCTTGACCT
>t00008815-114
GTTAGCGTTGATGTTGCGACT
>t00008841-114
TACTGTCAGAGTCAAGGGCGG
>t00008866-114
CTTATCAGTTGTGGAAACCAC
>t00008872-114
TGAGGGAGAACACCTGGGAGT
>t00008888-113
TTCTGCAGTCGAGCGCCCATG
>t00008891-113
TGCAGAACATTGAGATCACT
>t00008898-113
GTCACCTTTCAAATTGTCGAC
>t00008901-113
CGAGATATTTGAAAGACTAATT
>t00008905-113
TGAACGAAGGTTGGCAGCAAG
>t00008917-113
CAACGGCATTGTCGGATCAGC
>t00008919-113
AAACAAATCTGTCGTTAAGTT
>t00008931-113
ACAACGCCTGTGAAAGCCACT
>t00008948-113
TGAAGCTTTCGAGCCAAGGGAC
>t00008951-113
GAGTGACTGCAAATGAGAGAA
>t00008958-112
GAGCTCTACCTCTTTAGCACC
>t00008962-112
TTAGATTGTCGGTTGTGGTAC
>t00008964-112
CGTAGAGTGACTGCAAATGAG
>t00008967-112
AGAGAACATAATCGAACTGCA
>t00008968-112
TGACGATCGACAGGTGCATTGT
>t00008970-112
ACGGAGTCGACTCCCAGGTGT
>t00008971-112
TGGCTCTAGACTTAAACCTTT
>t00008973-112
ACTAATTCCGTAGAATCATC
>t00008975-112
GAGCTCACAGAGCTAGGTCTG
>t00008987-112
TAAGAGTGCAGAACACCGCCC
>t00008997-112
GTGATCTCAAATGGGCTTGGC
>t00009002-112
ACTCGAATTGGAAGAATAAGC
>t00009007-112
CACGATGTCCTCAGCTCTGAGC
>t00009011-112
AGGCGGAAAGAACTAGGAGAAC
>t00009019-112
AGAGTGACTGCAAATGAGAGA
>t00009032-111
TCGAACTCTAGTTACGGTACT
>t00009049-111
TTAGGTATTGTAGCCCTACT
>t00009058-111
AACTTTCGGATTCCTTGGCTG
>t00009066-111
AGGAAGCGCTGAACCCGTCCT
>t00009069-111
GCACTGTAGAGCTGATCCGTA
>t00009072-111
TGTTTAGCGCTAGCTACGGACT
>t00009080-111
ACCAGAATGCGTCAAAGCTGC
>t00009084-111
CCGAAGAAGTTGTTGTACACC
>t00009086-111
ACTGCAATCAAACGACATGTT
>t00009091-111
TAATCGTTTCGTCATCAAAGT
>t00009097-111
ACGGACCAGTCTTGGCATCAC
>t00009101-111
TCAAGTTGGAGTTCGAGAGTT
>t00009105-111
CACAAGCTCTTCGTTTGACTCT
>t00009106-111
CACCTGTCGATCGTCATTGA
>t00009125-110
ATGACGTAGGGCCGCCAGGTT
>t00009126-110
CCTACGGATCAGCTCTACAGT
>t00009127-110
TTTCGCGCAGAACACTAAGAA
>t00009139-110
CTTCGAGGATGAGAACAAGC
>t00009141-110
TGCAGTTCGATTATGTTCTCT
>t00009142-110
TTATTGGTCGTGTGTAGCAAC
>t00009172-110
CAAATATCTCGGCGGCACTCG
>t00009185-110
TCACTTCCAAAGCCAAGGATG
>t00009194-110
TCTGAAAGGTAGAACATGGCTC
>t00009202-109
TGCGACTCGAATTGGAAGAAT
>t00009203-109
CCGTAGAATCATCTAGAAAT
>t00009207-109
TTCGGAGAATTAGCTCGCGTC
>t00009222-109
CACCGCTGGAATGATCAGAAT
>t00009230-109
TCAGCTGGAAACTCGCAGGTG
>t00009233-109
CCGGTTTGGATATCTCGAACTCT
>t00009248-109
AACTCGGCGTCGAATTCTGGG
[truncated: 175,372 more rows]

## Sheet: Root2
>t00000288-2076
TTCCGTAGAATCATCTAGAAA
>t00000385-1688
TTCCGTAGAATCATCTAGAAAT
>t00000439-1514
TAATTCCGTAGAATCATCTAG
>t00000463-1465
TCGAGATATCCAAACCGGACT
>t00000513-1362
TCGAGATATCCAAACCGGACTT
>t00000532-1322
AATTCCGTAGAATCATCTAGA
>t00000669-1113
TCCGTAGAATCATCTAGAAAT
>t00000823-945
CGAGATATCCAAACCGGACTT
>t00000827-937
TTTCGAACACGAATGGCATCC
>t00000831-935
AGACTAATTCCGTAGAATCATC
>t00000841-925
TGAAAGGTAGAACATGGCTCC
>t00000871-902
CAATGCACCTGTCGATCGTCAT
>t00000923-857
TAAAGGTTTAAGTCTAGAGCC
>t00001013-796
TTATAACTCTTGAAGATTACT
>t00001016-795
GGCTTGACCGAGTGTATGGGAC
>t00001025-789
TAAACTCCACATCTGTCGGCT
>t00001063-769
AATTCCGTAGAATCATCTAGAA
>t00001072-764
TTGGCAATGAACTCCTCAACGG
>t00001168-709
TATCCAAACCGGACTTTGCGTT
>t00001183-701
GAGGTGGAAGTAGAAACTACT
>t00001203-690
CCGTAGAATCATCTAGAAATC
>t00001205-689
TCGAACACGAATGGCATCCAC
>t00001226-678
ATTCCGTAGAATCATCTAGAA
>t00001229-675
AGAGGTGGAAGTAGAAACTAC
>t00001241-671
TTCGAGGATGAGAACAAGCTC
>t00001286-648
TAGGAGAACGAAGCACAAGAT
>t00001301-642
TGCTTTGGAGAACACTGCGCT
>t00001323-631
TTGATGGAATGAAGTATCACT
>t00001339-624
GTAGCAACTGTTAACTTCCCT
>t00001356-615
AACAATGAACAAAGGACTCAT
>t00001401-596
TCCGTAGAATCATCTAGAAATC
>t00001456-579
TCTGGAATGACTGCTTGAAGC
>t00001517-558
TAGACTTAAACCTTTAGAGCT
>t00001545-550
ATTCCGTAGAATCATCTAGAAA
>t00001552-548
ATCTGAAAGGTAGAACATGGCTCC
>t00001609-529
TAATTCCGTAGAATCATCTAGA
>t00001637-521
TTGGAGTTCGAGAGTTCTGAG
>t00001678-511
CGAACTTGGAAGATAGCACACT
>t00001680-511
ACACAACGCAAAGTCCGGTTTG
>t00001683-510
GAGATATCCAAACCGGACTTT
>t00001784-486
CGAGATATTTGAAAGACTAAT
>t00001817-479
TTGTGGAGACAATGGGGCGCC
>t00001822-479
CTTGGCAATGAACTCCTCAAC
>t00001857-473
TTCAAATATCTCGGCGGCACT
>t00001886-468
AACAATGCACCTGTCGATCGT
>t00001900-465
ATGAGAACCACTTGAACATGA
>t00001910-464
TCTTCGAGGATGAGAACAAGC
>t00001925-459
AATGCACCTGTCGATCGTCAT
>t00001930-458
TCCACATCTGTCGGCTTGACC
>t00001944-456
ATTTGAGATCACAACGCCTGT
>t00001961-452
CTGGAATGACTGCTTGAAGCT
>t00001972-450
TCCTGCAACCAATAAACACTG
>t00001994-445
TTTATAACTCTTGAAGATTACT
>t00002005-443
AAAGTATGGCGAGTGTAAACT
>t00002025-440
TTGGCGCCACTAATCTGAAAG
>t00002041-437
CGCTGACTGTCGATCTGGGCC
>t00002044-437
TTCGAGATATCCAAACCGGACT
>t00002057-435
TGCGCTTCGGAGGATTAGCTC
>t00002071-433
GTAGAATCATCTAGAAATCGT
>t00002073-433
GTAAACTCCACATCTGTCGGCT
>t00002091-428
ACTAATTCCGTAGAATCATCT
>t00002096-427
TCACTTTGGAACAACCACACT
>t00002124-422
ATGTGCTCTGGAATGACTGCT
>t00002154-418
TTCCAGTCGAATTTGGACAGC
>t00002183-415
CTGCAAGGTGTAGAACTTCCT
>t00002187-414
AACGGATCACTCAAAGCAGAG
>t00002194-412
ATGATGAGAACCACTTGAACA
>t00002211-409
AACAATGCACCTGTCGATCGTC
>t00002252-401
GATAACTGAGTCTTCGAACCT
>t00002254-400
TCAATGGTCGTTGGGCACACG
>t00002277-398
AATTCCGTAGAATCATCTAGAAAT
>t00002290-397
TCGCTGACTGTCGATCTGGGC
>t00002292-397
TCTGAAACAACCTGTTGGGGT
>t00002299-395
GGTGCTAAAGAGGTAGAGCTC
>t00002303-394
CTTGGAACACCGTCATCATAAGGC
>t00002321-391
CGTAGAATCATCTAGAAATCGT
>t00002346-389
TGTGGTACTCACCGTTTGGTC
>t00002365-386
AGAGGTGGAAGTAGAAACTACT
>t00002367-386
TACCTGGCTCTAGACTTAAACC
>t00002383-384
CGGCTGTTGTTTGACAAACCC
>t00002408-381
CGTTTCGTCATCAAAGTATGGC
>t00002426-378
AGTATCATGACGTAGGGCCGCC
>t00002428-378
TCCGGTTTGGATATCTCGAAC
>t00002441-376
CTAGGAGAACGAAGCACAAGAT
>t00002450-375
ACAATGCACCTGTCGATCGTCA
>t00002456-374
CCTGAGGAAGCGCTGAACCCG
>t00002486-370
TTGACCGAGTGTATGGGACCT
>t00002493-369
GACTAATTCCGTAGAATCATC
>t00002505-368
ATCCAAACCGGACTTTGCGTT
>t00002516-367
AAAGACTAATTCCGTAGAATC
>t00002534-365
TCCAAGGGCTGAAAGGAACCT
>t00002585-359
TAGATAAAGAAATCGAGCTCT
>t00002605-357
TTTCAAATATCTCGGCGGCACT
>t00002609-356
TGATGAGAACCACTTGAACAT
>t00002612-356
ACTTGGAAGATAGCACACTACT
>t00002628-353
ACTAGATAAAGAAATCGAGCT
>t00002631-353
TCGAAGACTCAGTTATCTCTG
>t00002635-352
TTCGAGATATCCAAACCGGAC
>t00002636-352
CCGTAGAATCATCTAGAAATCT
>t00002647-350
TTCTGGATGTTGGAAAGAACC
>t00002656-349
TTGAACATGACGTTGGTTGCC
>t00002685-345
CGGTTTGGATATCTCGAACTCT
>t00002702-343
CTTGGGACGAACTTGGAAGAT
>t00002707-342
TTTCCCTTAGGTTCGAAGACT
>t00002709-342
TTGAGAATCTCGTCGTATATT
>t00002727-341
GAGATATTTGAAAGACTAATT
>t00002739-339
AACCTTTAGAGCTTGGGACGA
>t00002746-338
TCTTTCAAATATCTCGGCGGC
>t00002768-336
ACCTGGCTCTAGACTTAAACC
>t00002769-336
TAAACCTTTAGAGCTTGGGAC
>t00002794-333
ATGGACACCCAGAACTAACCT
>t00002797-333
TTCGAAGACTCAGTTATCTCT
>t00002822-331
CCAAGTCAACGCTCTGTAGGT
>t00002844-328
AATGCACCTGTCGATCGTCATT
>t00002863-326
ATCTGAAAGGTAGAACATGGC
>t00002872-325
GGATGCAATCGTGTCGAGTGC
>t00002902-323
ACAATGCACCTGTCGATCGTC
>t00002907-323
GTAGTTCAAGACACTTGGTGC
>t00002912-322
GAGAGGTGGAAGTAGAAACTAC
>t00002913-322
CCTGAGACTTAGTAACTCCTT
>t00002914-322
GCACCTGTCGATCGTCATTGAT
>t00002942-320
ATTGCGTGGCACTGTAGAGCT
>t00002944-320
TCTGAAAGGTAGAACATGGCT
>t00002952-318
TGTCTGCAAACTTTGTTGCCC
>t00002972-316
AGCCCAACTGTCTGTGACCCT
>t00003010-313
TGGCAATGAACTCCTCAACGGC
>t00003029-311
GAAGCTTTCGAGCCAAGGGAC
>t00003032-311
AGTATGGCGAGTGTAAACTCC
>t00003061-308
TCTGCAAACTTTGTTGCCCCT
>t00003070-308
TGTGCTCTGGAATGACTGCTT
>t00003078-307
TCCTGAGGAAGCGCTGAACCCG
>t00003086-306
TCATGGAGCAACCTGGCGGCCC
>t00003109-305
TCCAAGTCAACGCTCTGTAGGT
>t00003128-303
AGAATCATCTAGAAATCGTTGTGA
>t00003129-303
CCCGGATGTTCTGTATGGTGC
>t00003132-303
CTGCAGAACATTGAGATCACT
>t00003134-302
AACGAATTGCTGATGAAAGTT
>t00003137-302
CGGTGCTAAAGAGGTAGAGCTC
>t00003204-297
AAAGAAGCTTCCAATGATCGAT
>t00003219-295
CCGTAGAATCATCTAGAAATCG
>t00003229-295
TTGGCAATGAACTCCTCAACG
>t00003233-294
GGTGCTAAAGAGGTAGAGCTCT
>t00003254-292
TCCTGAGGAAGCGCTGAACCC
>t00003269-291
CTGCAACTCGTCGCTGACTGT
>t00003270-291
CTTCGAGGATGAGAACAAGCT
>t00003273-291
CGAAGTATCATGACGTAGGGCC
>t00003278-291
TTGTATCGATCATTGGAAGCT
>t00003285-290
CTGAAAGGTAGAACATGGCTC
>t00003287-290
AAGAAGCTTCCAATGATCGAT
>t00003291-290
AGAGATAACTGAGTCTTCGAACCT
>t00003323-287
AAGAGATTGAACGAAGGTTGGC
>t00003326-287
TCGCTGACTGTCGATCTGGGCC
>t00003332-286
GAGGCTTGGAACACCGTCATCATAAGGC
>t00003347-285
CGACAGATGTGGAGTTTACAC
>t00003367-284
CGTTGTGATCTCAAATGGGCT
>t00003387-283
TCCAAGTTCGTCCCAAGCTCT
>t00003396-283
ATGCACCTGTCGATCGTCATT
>t00003406-282
TTGCAGACAGATTCATAGGGC
>t00003411-281
TGAAACAACCTGTTGGGGTGT
>t00003451-279
TCAAGTTTGTCGCATAGAACT
>t00003455-279
TTGGAACACCGTCATCATAAG
>t00003462-278
GAAGTATCATGACGTAGGGCC
>t00003469-278
TCGTTTCGTCATCAAAGTATGG
>t00003479-277
AGGCGGAAAGAACTAGGAGAA
>t00003482-277
ACATCTGTCGGCTTGACCGAGT
>t00003494-276
TACGGATCAGCTCTACAGTGC
>t00003512-274
ATACCCAACGCTCGGAAACCT
>t00003522-274
ATCTCGAACTCTAGTTACGGT
>t00003535-273
AAACAATGCACCTGTCGATCGT
>t00003548-272
AGGACGAAATGAATTCCAGCC
>t00003563-271
TAAAGCCCAACTGTCTGTGAC
>t00003578-270
CCATAGAGGCGGAAAGAACTA
>t00003605-268
TCCGTAGAATCATCTAGAAATCT
>t00003612-268
ATGACCTACAGAGCGTTGACT
>t00003616-268
GCTAAAGAGGTAGAGCTCGAAG
>t00003617-268
TGCAACCAATAAACACTGTAGC
>t00003621-267
TTTGAACATGACCACTGGATT
>t00003630-267
TCCGTGGGAGTAGCTGAACCA
>t00003633-267
GGTGTAAGACATAAAGTTCGC
>t00003640-266
ACTGATTTGAACAACTTTGGT
>t00003651-266
TTGTGCATAGAACCGTCCCGAG
>t00003666-265
ATACGTAGAACTTCCTAACAG
>t00003673-265
GAGAGACGAAAGCTTGGGCTC
>t00003676-264
AACTAGATAAAGAAATCGAGCTCT
>t00003718-262
TCAAATATCTCGGCGGCACTC
>t00003731-261
ACAGTTTCATCACTGTAGGCT
>t00003759-260
TTGTCGAAGGTCCCATACACT
>t00003760-260
CGGAGAGGTGGAAGTAGAAACT
>t00003767-259
CGCTCGTTGTGAACTGGTGCT
>t00003781-259
CGAAGACTCAGTTATCTCTGC
>t00003823-257
CCTGAGGAAGCGCTGAACCCGT
>t00003833-256
TTCCAATGATCGATACAACCT
>t00003838-256
ATTGAATCTGAGATGGCGAGC
>t00003840-256
TTCGAACACGAATGGCATCCA
>t00003851-255
GGTGGACAAGGATAGTGACAC
>t00003863-254
CCGACAGATGTGGAGTTTACAC
>t00003867-254
CACCTGTCGATCGTCATTGAT
>t00003870-254
TGATACGTAGAACTTCCTAAC
>t00003874-254
GACGAGTTGCAGAGATAACTG
>t00003887-253
TGAAAGACTAATTCCGTAGAAT
>t00003892-253
TGGCTTCAGGGTTTCATGGAC
>t00003910-252
AAACAAATCTGTCGTTGAGTT
>t00003925-251
TTGGCAAGGTAGTTAGAGTAC
>t00003926-251
TTAAAGATCGTAACCGTGGCC
>t00003928-251
ATATCTGAGGCTTGGAACACC
>t00003934-250
ATGGAGAGAATTCCCTAGGGC
>t00003939-250
AACCACACTCGAGCAAGGCTG
>t00003950-250
AGGGAGACCAAGAGATTGAAC
>t00003970-249
TTAAACCTTTAGAGCTTGGGA
>t00003984-248
GACGGCAGAGGAAGAACTCTC
>t00004007-246
TTCCGTGGTGTAGAATATTGCC
>t00004012-246
CTAAAGAGGTAGAGCTCGAAGT
>t00004017-246
CATCTGTCGGCTTGACCGAGT
>t00004021-245
ATGATGTTACTCGCAAGCGCC
>t00004028-245
CCGACTTTCTGAACTTGAGTT
>t00004030-245
GTTTCGAACACGAATGGCATC
>t00004039-244
ATCTTCGAGGATGAGAACAAGC
>t00004042-244
ATGATACTTCGAGCTCTACCT
>t00004058-243
ATGACGTACCGTAACTAGAGT
>t00004060-243
TGATGAGACACGCTGACAGCT
>t00004073-242
TACCTGGCTCTAGACTTAAAC
>t00004089-242
TCCATCGGTATCCAGAACCCT
>t00004103-241
TTGCTTTGGAGAACACTGCGCT
>t00004109-241
GTTCGAGATATCCAAACCGGAC
>t00004120-240
CCTGTATCAGCAATTGAAGCC
>t00004122-240
ACGTGAAACTGCGCAACACCT
>t00004139-239
TATCTGAGGCTTGGAACACCG
>t00004158-238
CCGGTTTGGATATCTCGAACT
>t00004179-237
TTTCAAATATCTCGGCGGCAC
>t00004188-237
ATGGGCGCTCGACTGCAGAACA
>t00004201-236
GAGATTACAACCAGTCCGGAC
>t00004202-236
CTAATTCCGTAGAATCATCTAG
>t00004207-235
TTTGATAGTTCAATTGACCCT
>t00004221-235
TCTAGAAATCGTTGTGAAGGG
>t00004229-234
GTATCATGACGTAGGGCCGCC
>t00004235-234
ATGCAAGTTGATAATGGAACT
>t00004248-234
CCGTGGAACGCATTGTAGCAA
>t00004253-233
CCTGGCTCTAGACTTAAACCT
>t00004264-233
CGAAGTATCATGACGTAGGGC
>t00004265-233
AGTTTGTCGCATAGAACTTCT
>t00004275-232
GGAATGACTGCTTGAAGCTCT
>t00004280-232
ACGCACTGTCGTTCGTGACCT
>t00004299-231
AAACCGGACTTTGCGTTGTGTT
>t00004319-230
ATTTGATAGTTCAATTGACCC
>t00004324-230
TCATGGAGCAACCTGGCGGCC
>t00004327-230
CGGTGCTAAAGAGGTAGAGCTCT
>t00004333-230
GACGTACCGTAACTAGAGTTC
>t00004339-230
AAACCTTTAGAGCTTGGGACGA
>t00004363-228
ACAATGCACCTGTCGATCGTCT
>t00004370-228
ATGAGAACAAGCTCGTTTGGA
>t00004373-228
TTGGAGGAAGCAGGAATTCGC
>t00004387-227
TGCCATAGAGGCGGAAAGAACT
>t00004396-227
AAAGCAATGAAGGTCCGGACT
>t00004412-226
AACACTGTAGCAAATATAGCT
>t00004420-225
GCACCTGTCGATCGTCATTGA
>t00004421-225
TCTAAAGGTTTAAGTCTAGAGC
>t00004423-225
AGTTACGGTACGTCATGGAGC
>t00004471-223
CCTATGAATCTGTCTGCAAAC
>t00004473-223
TGGCAATGAACTCCTCAACGG
>t00004477-223
AATGTTCTGCAGTCGAGCGCC
>t00004481-223
TCCTTCGACGCAAGAGCACTG
>t00004499-222
ACGGAAGGTGACGAATTCTTC
>t00004502-222
TGCAACCAATAAACACTGTAG
>t00004523-221
TTCAAATATCTCGGCGGCACTC
>t00004548-220
AACGCTGTCCAAATTCGACTG
>t00004552-220
AAGTTTGTCGCATAGAACTTCT
>t00004553-220
TTTGATCACCACTATCGAAAG
>t00004557-219
TCAAAGACGACAAAGGCACTG
>t00004559-219
TCGCCCAACAGTGACAAGCTC
>t00004561-219
AAGCCCAACTGTCTGTGACCCT
>t00004570-218
GAGGCTTGGAACACCGTCATCATAAGGCA
>t00004586-218
CAGGCACACACTCATCGTGGC
>t00004591-218
GATTGAACGAAGGTTGGCAGC
>t00004597-218
TGCGGGATGATGAGAACCACT
>t00004610-217
AGATTGAACGAAGGTTGGCAGC
>t00004622-217
AAACCTTTAGAGCTTGGGACG
>t00004639-216
ATCTTCGAGGATGAGAACAAG
>t00004649-216
CTTTCAAATATCTCGGCGGCAC
>t00004677-215
TACACTCGGTCAAGCCGACAG
>t00004678-215
TCCGGTTTGGATATCTCGAACT
>t00004683-214
GCTTGGGACGAACTTGGAAGAT
>t00004690-214
TCTGATCATTCCAGCGGTGGC
>t00004704-214
TAGTTACGGTACGTCATGGAGC
>t00004705-214
CGGATCAGCTGAAGAAACAGGT
>t00004710-214
CTAGAAATCGTTGTGAAGGGT
>t00004726-213
CATGGAGCAACCTGGCGGCCC
>t00004739-212
CGCATATCTGAGGCTTGGAAC
>t00004749-212
TCCGAAGAAGTTGTTGTACAC
>t00004763-211
CGAACTTTATGTCTTACACCT
>t00004773-211
CGTGTGTAGCAACTGTTAACT
>t00004779-210
TTGGCAAGGTAGTTAGAGTACT
>t00004794-210
ACTCCGAAGAAGTTGTTGTAC
>t00004803-209
TTAAACTATTGTGGAGACAAT
>t00004819-209
ATGGGCGCTCGACTGCAGAAC
>t00004822-209
TTCCAAGTTCGTCCCAAGCTCT
>t00004834-208
GCACAAGCTCTTCGTTTGACT
>t00004840-208
AAAGACTAATTCCGTAGAATCT
>t00004844-208
TCGGATCAGCTGAAGAAACAG
>t00004849-207
CTCCTGAGGAAGCGCTGAACC
>t00004859-207
TTCCTCCAAGTCAACGCTCTGT
>t00004867-207
CTCTGGAATGACTGCTTGAAG
>t00004870-207
CTTGGAAGATAGCACACTACT
>t00004876-207
ATGATTGTGGTGACTGCATCCT
>t00004880-207
TGTCCTCAGCTCTGAGCGTTGA
>t00004884-206
CGCCAACAGACTGTTTCATGC
>t00004886-206
CCGGTTTGGATATCTCGAACTCT
>t00004908-206
CCCAGATCGACAGTCAGCGAC
>t00004915-205
AACAAACTCTGCAAACATCCT
>t00004921-205
TCTTCGAGGATGAGAACAAGCT
>t00004934-205
TTGGCTCGAAAGCTTCATCGGG
>t00004938-204
TGGGCGCTCGACTGCAGAACA
>t00004939-204
AACTAGATAAAGAAATCGAGC
>t00004943-204
CACAACGCAAAGTCCGGTTTG
>t00004953-204
TCATCAAAGCTGAGGTCGCGA
>t00004963-203
CATTTGAGATCACAACGCCTG
>t00004992-202
CAAGGTGTAGAACTTCCTGCT
>t00004997-202
ATGAAATCCAGCATTGTACCT
>t00005011-201
CTCGTCGCTGACTGTCGATCT
>t00005022-201
GCGAATAGACTCGTGATTGGC
>t00005023-201
GCCTGAGACTTAGTAACTCCT
>t00005028-201
TCCGTGGTGTAGAATATTGCC
>t00005031-201
GTTTCTGCAAGGTGTAGAACT
>t00005032-201
TATCTCGAACTCTAGTTACGGT
>t00005040-201
TGACTGCTTGAAGCTCCTGGA
>t00005041-201
GTCCGGACTGGTTGTAATCTC
>t00005043-200
GAATGACTGCTTGAAGCTCCT
>t00005055-200
TAAACCTTTAGAGCTTGGGACG
>t00005059-200
GGAGAACACCTGGGAGTCGAC
>t00005061-200
TGCCCGTGGAACGCATTGTAG
>t00005062-200
AGACTAATTCCGTAGAATCATCT
>t00005068-200
CTAGAGAACATAATCGAACTG
>t00005085-199
TATCTCGAACTCTAGTTACGG
>t00005103-198
CTGAATTGTGGCTGGTGAGAC
>t00005124-197
TTAGCTAATCGTTTCGTCATC
>t00005143-197
CTGTATCAGCAATTGAAGCCC
>t00005156-196
ATAGAGGCGGAAAGAACTAGGA
>t00005185-195
CGAACTTGGAAGATAGCACAC
>t00005196-194
GTTTCGTCATCAAAGTATGGC
>t00005214-194
CAGGGAGACCAAGAGATTGAAC
>t00005217-194
GAAAGGTAGAACATGGCTCCT
>t00005219-194
TGAGAGACGAAAGCTTGGGCTC
>t00005221-194
TTAAACCTTTAGAGCTTGGGAC
>t00005227-193
TCCATGACGTACCGTAACTAG
>t00005230-193
ACGAATTGCTGATGAAAGTTC
>t00005231-193
ATGATGAGACACGCTGACAGC
>t00005239-193
TAGTCAAATAGATATGTGATT
>t00005244-192
TGAAAGGTAGAACATGGCTCCT
>t00005257-192
TGAACGACACCTTTGAAAGCT
>t00005264-192
CAATGCACCTGTCGATCGTCA
>t00005294-191
GACGAACTTGGAAGATAGCAC
>t00005295-191
GCTTGACCGAGTGTATGGGAC
>t00005311-190
GAGAATCTCGTCGTATATTAG
>t00005322-190
TTGGATATCTCGAACTCTAGTT
>t00005325-190
ATATCTCGAACTCTAGTTACG
>t00005330-190
TGTTGTTTGACAAACCCAGCT
>t00005333-190
ACGCACTCGCTTTGAAGCCCT
>t00005357-189
AGACTGTTTCATGCTGTGTCT
>t00005361-189
GTTCTGGATGTTGGAAAGAAC
>t00005376-188
CGATGTCCTCAGCTCTGAGCGT
>t00005389-188
GGTGGACAAGTATAGTGACAC
>t00005394-188
GCAAGGTGTAGAACTTCCTGC
>t00005395-188
CAAAGATCCTTGTAGTAAGCC
>t00005396-188
TCAAACTCGTACGTCAGACCT
>t00005439-187
AGATAACTGAGTCTTCGAACC
>t00005450-186
CGGACAACTGTTGGTCAATGGT
>t00005454-186
ATCCTGCAACCAATAAACACTG
>t00005463-186
AAGGGTCACAGACAGTTGGGC
>t00005479-186
GTGGCACTGTAGAGCTGATCC
>t00005480-186
AACGTAGAACTTCATGGCGAA
>t00005494-185
GGCGGAAAGAACTAGGAGAAC
>t00005500-185
CTAATTCCGTAGAATCATCTA
>t00005511-185
ATATCTCGAACTCTAGTTACGG
>t00005523-184
TCAAAGCGAGTGCGTAGAGCT
>t00005529-184
CTGTCGATCGTCATTGATCGG
>t00005534-184
TGGCACTGTAGAGCTGATCCG
>t00005543-183
GCAGATTTCAGCTGGAAACTC
>t00005546-183
CAACGTAGAACTTCATGGCGA
>t00005553-183
CGTGGCACTGTAGAGCTGATC
>t00005563-183
TCTGCGTGTTTGTCTGAAGCG
>t00005565-182
ATGACTGCTTGAAGCTCCTGG
>t00005579-182
TTGTGGCTGGTGAGACATCATT
>t00005584-182
CGGATCAGCTGAAGAAACAGG
>t00005597-182
TTTCTGTCGTCCCGATGAAGC
>t00005620-181
CGAAGAGTCAAACGAAGAGCT
>t00005623-181
CGGAGAGGTGGAAGTAGAAAC
>t00005630-181
AGTGATTGGATACTAGCACCT
>t00005640-180
TTCTGTCGTCCCGATGAAGCT
>t00005644-180
TTTGGAACAACCACACTCGAG
>t00005674-180
TGTGGCTGGTGAGACATCATT
>t00005675-180
TTCGGAAACTCAAAGGATGGA
>t00005679-179
GCGTGGCACTGTAGAGCTGAT
>t00005691-179
TGTAGCAACTGTTAACTTCCC
>t00005699-179
AAAGAACTAGGAGAACGAAGC
>t00005710-179
TGCACCTGTCGATCGTCATTG
>t00005728-178
ACAAGCTCTTCGTTTGACTCT
>t00005733-178
GCCATAGAGGCGGAAAGAACT
>t00005742-178
TCTGGAATGACTGCTTGAAGCT
>t00005760-177
CTGAGGAAGCGCTGAACCCGT
>t00005762-177
TGAGAACCACTTGAACATGAC
>t00005766-177
TACGTAGAACTTCCTAACAGA
>t00005770-177
AACGCCGTAGAGTGACTGCAA
>t00005771-177
TTGGATATCTCGAACTCTAGT
>t00005843-174
ATACGTAGAACTTCCTAACAGA
>t00005848-174
GGTCAATGGTCGTTGGGCACA
>t00005856-174
ATGCACCTGTCGATCGTCATTGAT
>t00005868-174
TAGAAATCGTTGTGAAGGGTCT
>t00005881-174
CAGTCAACATGTCGTTTGATT
>t00005890-173
ATGGATGGTGACCCTAGATGGC
>t00005904-173
GTTGTTGGAACTTTCATCAGC
>t00005911-173
GAGATATTTGAAAGACTAATTC
>t00005926-172
CAAACTCTTGAAGCGAATTCC
>t00005930-172
GTAAACTCCACATCTGTCGGC
>t00005932-172
TTTCTGTCGTCCCGATGAAGCT
>t00005940-172
TACGTCATGATACTTCGAGCT
>t00005944-172
TGACGTACCGTAACTAGAGTTC
>t00005964-171
CTTGAACGCCGTAGAGTGACT
>t00005974-171
CGAGATATTTGAAAGACTAATT
>t00005996-170
TCTGCAACTCGTCGCTGACTGT
>t00005998-170
ACCTTTAGAGCTTGGGACGAAC
>t00005999-170
CCGGATGTTCTGTATGGTGCC
>t00006001-170
AATTCGACTGGAACGCCTTGG
>t00006008-170
CATCTAGAAATCGTTGTGAAGG
>t00006016-170
TCTCTGCAACTCGTCGCTGACT
>t00006023-170
TTGTTGGAACTTTCATCAGCA
>t00006034-169
ACTCGAATTGGAAGAATAAGC
>t00006059-169
ATTGGAAGCTTCTTTGACGAA
>t00006061-169
AAATCGAGCTCTTCCAGGCCC
>t00006065-169
AATTCCGTAGAATCATCTAGT
>t00006077-168
ACCTGGCTCTAGACTTAAACCT
>t00006081-168
GCGGTGCTAAAGAGGTAGAGCT
>t00006088-168
TCCAAGTCAACGCTCTGTAGG
>t00006095-168
AAAGTCGTGACCGAACTCGGC
>t00006098-168
CGTAGAAGTTATAGTATGGAC
>t00006116-167
AACTCGGCGTCGAATTCTGGG
>t00006144-167
CATCTAGAAATCGTTGTGAAG
>t00006147-167
CGGTGCTAAAGAGGTAGAGCT
>t00006148-167
AGGCGGAAAGAACTAGGAGAAC
>t00006155-167
CGAACACGAATGGCATCCACG
>t00006171-166
AAGCAAAGGATTGGTAGAGCT
>t00006175-166
ACCTGTCGATCGTCATTGATC
>t00006180-166
TTGATGACGAAACGATTAGCT
>t00006186-166
AACGGCTACTGCTACCTGAACT
>t00006199-165
GTGCTAAAGAGGTAGAGCTCT
>t00006202-165
AGTATCCAATCACTGTAGAGG
>t00006209-165
CTTTAGAGCTTGGGACGAACT
>t00006214-165
ACCGAATATGGATTAAAGGGT
>t00006238-164
AATGCACCTGTCGATCGTCATTGA
>t00006249-164
CTAAAGGTTTAAGTCTAGAGC
>t00006254-164
ACCTTTAGAGCTTGGGACGAA
>t00006255-164
CATATCTGAGGCTTGGAACAC
>t00006260-164
ACGATCTTTAATTTCTGCACT
>t00006270-164
GTGGAATGCAGATGGAAGTAC
>t00006310-163
AATTCCGTAGAATCATCTAGAT
>t00006323-162
GACGATCGACAGGTGCATTGT
>t00006331-162
CAGATCCTTCGTCAAAGAAGC
>t00006336-162
CCTTTAGAGCTTGGGACGAACT
>t00006349-162
ACTGAATTGTGGCTGGTGAGA
>t00006357-161
TCGTTCATGTAGAAGGGCACA
>t00006378-161
CGATAGTGGTGATCAAACTCT
>t00006384-161
GTTAGGTATTGTAGCCCTACT
>t00006387-161
TTGTCACTGTTGGGCGATGCT
>t00006395-160
TCCTCCAAGTCAACGCTCTGT
>t00006409-160
GCTTTCACAGGCGTTGTGATC
>t00006434-159
TTCCAAGTTCGTCCCAAGCTC
>t00006439-159
CGGAAACTCAAAGGATGGAGT
>t00006440-159
TCGAACACGAATGGCATCCACG
>t00006441-159
AACAATGCACCTGTCGATCGTCT
>t00006443-159
GATACGTAGAACTTCCTAACA
>t00006453-159
TCCGTAGAATCATCTAGAAATCGT
>t00006455-159
AGGAAGAACTCTCTTGCAGGC
>t00006473-159
TAGTATCCAATCACTGTAGAG
>t00006481-158
ATGAGAGAAAGCAAAGGATTG
>t00006484-158
TCATCAGCAATTCGTTGCAGC
>t00006507-158
GCACGGTCGTAGACAACACAC
>t00006516-157
CCGGTTTGGATATCTCGAACTC
>t00006518-157
AACGGCATTGTCGGATCAGCT
>t00006530-157
GTGGACACGATCTTCTCGACG
>t00006544-157
GGAATGACTGCTTGAAGCTCC
>t00006570-156
ACCTGTATCAGCAATTGAAGC
>t00006582-156
TTCTTTAGTACTTTGGTCATT
>t00006584-156
AAACTCTTGAAGCGAATTCCT
>t00006598-156
GCGTTGTGATCTCAAATGGGC
>t00006624-155
TTCCGTGGTGTAGAATATTGC
>t00006631-155
TACGAGTTGGAAGCTGAATTC
>t00006643-155
TTGACGAAGGATCTGAAAGGT
>t00006666-154
TGTTGCATCCGGGCATGAACT
>t00006668-154
CGAACACGAATGGCATCCACGC
>t00006676-154
GTCGGGAGTGGCTTTCACAGGC
>t00006689-154
CTGGAATGACTGCTTGAAGCTC
>t00006697-154
GTTGGGTTAGCGTTAACACTC
>t00006699-154
GAAAGCAATGAAGGTCCGGAC
>t00006704-154
CTTGACCGAGTGTATGGGACC
>t00006731-153
TAGATATGTGATTCCAACGGC
>t00006732-153
GCAACCAATAAACACTGTAGC
>t00006744-153
AGAACACCTGGGAGTCGACTC
>t00006746-153
ACCAGAATGCGTCAAAGCTGC
>t00006770-152
TCGAGAGGGACGGACACGCGC
>t00006772-152
TGAAGCTTTCGAGCCAAGGGAC
>t00006776-152
TAATTCCGTAGAATCATCTAGT
>t00006777-152
CGACTGCAGAACATTGAGATC
>t00006781-152
CAATGATCGATACAACCTGCC
>t00006809-151
ATGTAGAAGGGCACATTGTGC
>t00006843-151
GTAGAATATTGCCTCGAGAAT
>t00006851-150
CTCTGCAACTCGTCGCTGACT
>t00006869-150
TTGGCTGTCAATGAAGACCAT
>t00006872-150
GTAGAATCATCTAGAAATCGTT
>t00006881-150
GATTGGATACTAGCACCTGCT
>t00006888-150
ACGGATCACTCAAAGCAGAGC
>t00006899-149
TTCGGAAATTCCAGTTGGTTG
>t00006900-149
TTTCGAACACGAATGGCATCCA
>t00006904-149
ACTGGACATGACGAGCGAGCT
>t00006907-149
CATATCTGAGGCTTGGAACACC
>t00006921-149
AACGCCGTAGAGTGACTGCAAA
>t00006931-149
TCATTGATCGGCGGCTGTTGTT
>t00006940-149
GGAACACCGTCATCATAAGGC
>t00006941-149
ACGTTTCTGCAAGGTGTAGAA
>t00006942-149
GCTCGACTGCAGAACATTGAG
>t00006956-148
AATTCGACGCCGAGTTCGGTC
>t00006966-148
ACACCGTGCGCATTTAGATTG
>t00006967-148
TTCGAAGACTCAGTTATCTCTG
>t00006978-148
CATTTGAGATCACAACGCCTGT
>t00006992-147
CGTAGAATCATCTAGAAATCG
>t00007039-147
ACAGTGATTGGATACTAGCAC
>t00007052-146
AGAATCTCGTCGTATATTAGG
>t00007057-146
ATTTGTTTGGCAAATGGCATG
>t00007058-146
TTGAGCCCAAGCTTTCGTCTCT
>t00007065-146
ACTGTGTTGTTGACTTTGGCT
>t00007072-146
CCTCGAGGTCGATGTGTTCGT
>t00007080-146
CGTAGAACTTCATGGCGAATA
>t00007094-145
AATTTAAACTATTGTGGAGACT
>t00007101-145
TAGAAATCGTTGTGAAGGGTC
>t00007102-145
TACGACGAGATTCTCAACACC
>t00007106-145
CAAAGTATGGCGAGTGTAAAC
>t00007119-145
CCCGTGGAACGCATTGTAGCAA
>t00007126-145
CTAGATAAAGAAATCGAGCTCT
>t00007131-145
GTTGCAGAGATAACTGAGTCT
>t00007137-145
ACAGAGGAATGATGTCTCACC
>t00007141-144
AGTTCAGAAAGTCGGCTCCCT
>t00007162-144
CAGGAAGAAGCACCAACTCTC
>t00007166-144
CAGTTTCATCACTGTAGGCTC
>t00007188-144
TGTTTAGCGCTAGCTACGGACT
>t00007204-143
TATGTTAGGTATTGTAGCCCT
>t00007208-143
GTTGGTCAATGGTCGTTGGGC
>t00007215-143
GTTTAGCGCTAGCTACGGACT
>t00007220-143
CAACCAATAAACACTGTAGCT
>t00007221-143
CTGTCGTCCCGATGAAGCTTTC
>t00007225-143
GCATATCTGAGGCTTGGAACAC
>t00007232-143
TATCAACTTGCATGGTCTGGT
>t00007241-143
CATGATGAGACACGCTGACAG
>t00007245-143
GTACAACAACTTCTTCGGAGT
>t00007248-143
GTCGCTGACTGTCGATCTGGGC
>t00007252-143
TCATAAGGCACATGCTTTCTG
>t00007253-143
CTCGAACTCTAGTTACGGTACT
>t00007260-143
CACCTTTGAAAGCTCGTGGCT
>t00007275-142
GCGCATATCTGAGGCTTGGAAC
>t00007282-142
TGCACAAGCTCTTCGTTTGACT
>t00007290-142
TGTAGCAATAATGCAGTGGGC
>t00007300-142
TGATATCGCTCGTTGTGAACT
>t00007327-141
CCTGGAAGAGCTCGATTTCTT
>t00007329-141
GTGTAGAATATTGCCTCGAGA
>t00007338-141
CGAGAGTGTTAACGCTAACCC
>t00007355-141
TCGGATCAGCTGAAGAAACAGG
>t00007364-141
TGCACCTGTCGATCGTCATTGA
>t00007377-141
TCTGGTACTCGTAAACGCACT
>t00007379-141
CACCTAGAGAACATAATCGAA
>t00007392-140
CTTAAACCTTTAGAGCTTGGG
>t00007394-140
TTGGAACAACCACACTCGAGC
>t00007395-140
ACTCCTCAACGGCATTGTCGGA
>t00007397-140
CAGTGATTGGATACTAGCACC
>t00007403-140
GTAAGAGTGCAGAACACCGCC
>t00007408-140
CGAACTCTAGTTACGGTACGT
>t00007414-140
CTTCGAGGATGAGAACAAGCTC
>t00007415-140
ACATCTGTCGGCTTGACCGAGTGT
>t00007425-140
ATAAAGAAATCGAGCTCTTCC
>t00007446-139
AGGATGCGTAGCACGACGCGC
>t00007457-139
TTGTTCTCATCCTCGAAGATG
>t00007463-139
ATGGATTAAAGGGTACTTGCT
>t00007464-139
TTGGAACGGATCACTCAAAGC
>t00007476-139
CGTAGAATCATCTAGAAATCT
>t00007478-139
AATTCCGTAGAATCATCTAG
>t00007480-139
GTGTAGAACTTCCTGCTCGCT
>t00007485-138
TAGTGACGTCGAGAAGATCGT
>t00007492-138
TTGGGACGAACTTGGAAGATA
>t00007509-138
TTATCTCTGCAACTCGTCGCT
>t00007517-138
TTTAGAGCTTGGGACGAACTT
>t00007528-138
AACTTCGCAAACGGCTACTGC
>t00007537-138
TATTACATGGATGGTGACCCT
>t00007542-138
TCACCGTACGAGTTGGAAGCT
>t00007555-138
ATTGTGGAGACAATGGGGCGCC
>t00007566-137
GCGGTGCTAAAGAGGTAGAGC
>t00007569-137
CGTTAACACTCTCGCTGGAAG
>t00007572-137
AAGAGTGCAGAACACCGCCCT
>t00007573-137
TCAACGGCATTGTCGGATCAGC
>t00007590-137
CATGATGAGACACGCTGACAGC
>t00007593-137
AGAGTGGATCGCACGTACGCC
>t00007603-137
GCTTGGGACGAACTTGGAAGA
>t00007606-137
ACGATTGAGAAAGTAGAAGCT
>t00007608-137
ACGATGTCCTCAGCTCTGAGCG
>t00007614-136
GAGGGCGCTTTGAGTTAACCT
>t00007617-136
AACAAATCTGTCGTTGAGTTT
>t00007622-136
ATCATCTAGAAATCGTTGTGA
>t00007639-136
CGTAAACGCACTGAATGCGCC
>t00007641-136
CGACGCGAGACCCAGGAGCCC
>t00007644-136
AAGTATGGCGAGTGTAAACTC
>t00007655-136
AGACTCGTGATTGGCGAAGCC
>t00007664-136
TTGTCGGTTGTGGTACTCACC
>t00007676-135
TCTGAGGCTTGGAACACCGTC
>t00007677-135
GCCATAGAGGCGGAAAGAACTA
>t00007692-135
TCAGAAAGCATGTGCCTTATG
>t00007694-135
ATTCGCACCTCGCATAGACCG
>t00007698-135
CACTGTAGGCTCGTAGGATCC
>t00007704-135
ACGTAAACAAGTTTGAAACCT
>t00007711-135
TCACTAATGATTGTGGTGACT
>t00007713-135
ACCTAGAGAACATAATCGAAC
>t00007715-135
TGAACTATCAAATCGTGACCC
>t00007721-135
TTCGACGCAAGAGCACTGGAC
>t00007724-135
TACTCGTAAACGCACTGAATG
>t00007738-135
GATCAGAATGTTGGAAGACGC
>t00007742-135
AACGCAAAGTCCGGTTTGGATA
>t00007746-134
CGTAGAGTGACTGCAAATGAG
>t00007754-134
TGCGCTTCGGAGAATTAGCTC
>t00007768-134
CACAGCGCATATCTGAGGCTTG
>t00007772-134
TAGAATCATCTAGAAATCGTT
>t00007778-134
TTTGATGACGAAACGATTAGC
>t00007806-134
AGGACCTCCGTGGGAGTAGCC
>t00007814-133
AGGACGGGTTCAGCGCTTCCT
>t00007816-133
GGCTTCTGCGATGTCGTAGTC
>t00007818-133
AGACTAATTCCGTAGAATCAT
>t00007820-133
AAGGGCTGGAATTCATTTCGT
>t00007822-133
TAAACCTTTAGAGCTTGGGACT
>t00007826-133
TACGATCTTTAATTTCTGCACT
>t00007836-133
CTTCGACGCAAGAGCACTGGA
>t00007847-133
AAATTCGACTGGAACGCCTTGG
>t00007860-133
TTCAGAAAGTCGGCTCCCTCT
>t00007861-133
AGGATGAGAACAAGCTCGTTT
>t00007877-133
ACGAACTTGGAAGATAGCACT
>t00007898-132
AGTAGTTCAAGACACTTGGTG
>t00007899-132
ACGAACTTGGAAGATAGCACAC
>t00007916-132
AAGGCTTTGTAGTTGTTACGC
>t00007931-132
CAGAACTCTCGAACTCCAACT
>t00007934-132
ATCACTTTGGAACAACCACACT
>t00007937-132
CCTGTCCAGTACTCTAACTAC
>t00007939-132
GAGGTGGAAGTAGAAACTAC
>t00007944-131
AAGTTGAAAGCAATGAAGGTC
>t00007949-131
ACTTGAACATGACGTTGGTTG
>t00007977-131
TCGATAGTGGTGATCAAACTCT
>t00007984-131
TGCAGACAGATTCATAGGGCT
>t00007987-131
CCTTTAGAGCTTGGGACGAAC
>t00008002-130
CATCGAAACTGGTGTTACCCT
>t00008004-130
ACGTAGAACTTCATGGCGAAT
>t00008044-130
CTAGACTTAAACCTTTAGAGC
>t00008062-130
CTTCACAACGATTTCTAGATG
>t00008068-129
TGCATCTGGATTGTCATAAGG
>t00008073-129
GGTTTGGATATCTCGAACTCT
>t00008115-129
AGGGCTGGAATTCATTTCGTC
>t00008128-129
TCTGAAAGGTAGAACATGGCTC
>t00008129-128
ATCCATTGCGTGGCACTGTAG
>t00008136-128
CAAGTCAACGCTCTGTAGGTC
>t00008144-128
ACGATGTCCTCAGCTCTGAGC
>t00008146-128
CACGAAACATCTTCGAGGATG
>t00008149-128
TCAGTCAACATGTCGTTTGAT
>t00008154-128
GCAATGAAGGTCCGGACTGGTT
>t00008167-128
CCGTAGAATCATCTAGAAAT
>t00008180-128
ATTTAGATTGTCGGTTGTGGT
>t00008181-128
ATACACTCGGTCAAGCCGACAG
>t00008190-128
TGGCTCGAAAGCTTCATCGGG
>t00008195-128
TTGCATCACCTAGGGTGGACA
>t00008223-127
ACGAGTTGGAAGCTGAATTCG
>t00008225-127
CTATTGTGGAGACAATGGGGC
>t00008228-127
TGAACATGACCACTGGATTAC
>t00008233-127
CTAGGAGAACGAAGCACAAGA
>t00008236-127
ATAACAAATACGCATAGACTG
>t00008254-127
CCGACGCGAGACCCAGGAGCC
>t00008260-127
AAGACTAATTCCGTAGAATCT
>t00008267-126
CATTGCGTGGCACTGTAGAGC
>t00008280-126
CTGATTTGAACAACTTTGGTG
>t00008284-126
GACGATTGAGAAAGTAGAAGC
>t00008303-126
TTGCCCGTGGAACGCATTGTAG
>t00008306-126
CTCGAACTCTAGTTACGGTAC
>t00008312-126
AATATCTCGGCGGCACTCGAC
>t00008326-125
CCACATCTGTCGGCTTGACCGAGT
>t00008328-125
AGAACTAGGAGAACGAAGCAC
>t00008331-125
ACAAATACGCATAGACTGATT
>t00008333-125
TTCATTCCATCAAGCGCTGTT
>t00008334-125
CAACACAACGCAAAGTCCGGT
>t00008339-125
CACCACAGGACGAAATGAATT
>t00008343-125
CAATGGTCGTTGGGCACACGG
>t00008345-125
TACGTCATGGAGCAACCTGGC
>t00008350-125
CTTATCAGTTGTGGAAACCAC
>t00008364-125
TGTAAACTCCACATCTGTCGG
>t00008370-125
CCTGGGAGTCGACTCCGTGCT
>t00008375-125
GAGACCAAGAGATTGAACGAA
>t00008376-125
TTTGAGATCACAACGCCTGTG
>t00008378-125
AGGGTCACAGACAGTTGGGCT
>t00008387-125
TTACACTCGCCATACTTTGAT
>t00008394-125
CAGGACGAAATGAATTCCAGC
>t00008397-125
GTTGGTCGCGCATGGGAGATC
>t00008399-125
GAGGTTTCCGAGCGTTGGGTA
>t00008405-124
ATGAGACACGCTGACAGCTGC
>t00008406-124
ATGACTGCTTGAAGCTCTTGG
>t00008411-124
AAGGAGGAAGCTCGACTGGCA
>t00008413-124
TCGATCGTCATTGATCGGCGGC
>t00008436-124
AGAGAAAGCAAAGGATTGGTA
>t00008440-124
CTGAGGAAGCGCTGGACCCGC
>t00008447-124
CGTTTCTGCAAGGTGTAGAAC
>t00008448-124
ATTAACAGATCGATCTTCATC
>t00008450-124
TCCCTTCGAGATGGAGCAGAC
>t00008452-124
TCAACATGTCGTTTGATTGCA
>t00008454-124
CCGGACCTTCATTGCTTTCAA
>t00008458-124
AAGTAGAAGCTACTCAAACCT
>t00008470-124
TTTGGATATCTCGAACTCTAGT
>t00008498-123
TATTGTGGAGACAATGGGGCGC
>t00008500-123
ACACGAACTCCGCACAAGAGC
>t00008510-123
ACGGCTACTGCTACCTGAACT
>t00008517-123
TCTGTCTGCAAACTTTGTTGC
>t00008520-123
CACGATGTCCTCAGCTCTGAGC
>t00008532-123
TTCCAACATCCAGAACAGGGC
>t00008544-123
AGAATCATCTAGAAATCGTTGT
>t00008562-123
ACTAATTCCGTAGAATCATCTA
>t00008568-123
CGAGATATCCAAACCGGACTTT
>t00008572-123
ACAGATGTGGAGTTTACACTC
>t00008580-122
ATGAACGACACCTTTGAAAGC
>t00008588-122
GAGATAACTGAGTCTTCGAACC
>t00008604-122
CGCATCACAGCTGATCTTGAC
>t00008630-122
TAGAGCTCGAAGTATCATGAC
>t00008664-121
CGATGTCCTCAGCTCTGAGCG
>t00008665-121
ATGAGCTTTCAGATTAGTGGC
>t00008666-121
TTCCGTAGAATCATCTAGAAT
>t00008680-121
CTCCACATCTGTCGGCTTGAC
>t00008686-121
TAACTAGAGTTCGAGATATCC
>t00008688-121
CTTGGCAATGAACTCCTCAACG
>t00008696-121
TTGTGGTACTCACCGTTTGGTC
>t00008708-121
GATGATGAGAACCACTTGAAC
>t00008710-121
CCACTGTAAGCGTTGAATCGT
>t00008722-121
GGTCCCATACACTCGGTCAAG
>t00008726-120
CTCCTGAGGAAGCGCTGAACCC
>t00008728-120
TTCTGGTACTCGTAAACGCACT
>t00008737-120
AGAGATTGAACGAAGGTTGGC
>t00008740-120
TATTGGTCGTGTGTAGCAACT
>t00008764-120
CGGAACAATGAACAAAGGACT
>t00008766-120
CACGATTTGATAGTTCAATTG
>t00008768-120
CATCGTCCTCATCAAAGCTGA
>t00008778-120
TATGAAACACGGCGCATCTGC
>t00008792-120
TCAAGCCGACAGATGTGGAGT
>t00008797-119
CAACTGTCTGTGACCCTTCAC
>t00008799-119
AGCACTGGACATGACGAGCGAGCT
>t00008802-119
TGGCTGGTGAGACATCATTCC
>t00008809-119
TCCACATCTGTCGGCTTGACCGAG
>t00008850-119
CAATGACGATCGACAGGTGCAT
>t00008872-118
ATGGAGAGAATTCCCTAGGGCT
>t00008873-118
TTCCTGTCTGATCCAGTCGGA
>t00008878-118
GGGTTTCGAACACGAATGGCA
>t00008885-118
ATCACTGTAGGCTCGTAGGAT
>t00008889-118
AACTCCACATCTGTCGGCTTG
>t00008904-118
AGATATTTGAAAGACTAATTC
>t00008908-118
AAGCCCAACTGTCTGTGACCC
>t00008910-118
TCCATGGGCGCTCGACTGCAGAAC
>t00008920-118
GCTCAACTGGTAGAAAGTGCT
>t00008933-118
AAACTAGATAAAGAAATCGAGC
>t00008940-118
GTTGAGAAGATCAAGAGTATC
>t00008945-118
GAGATAACTGAGTCTTCGAAC
>t00008947-118
CGTAGGTCATAACTTGAATGC
>t00008957-117
CCTTCGTTCAATCTCTTGGTC
>t00008963-117
ACTCGAGCAAGGCTGGACATC
>t00008988-117
TGACGATCGACAGGTGCATTGT
>t00008994-117
TAGGAGAACGAAGCACAAGATT
>t00009011-117
TCGAACTCTAGTTACGGTACGT
>t00009013-117
CCCCGGATGTTCTGTATGGTGC
>t00009028-116
ATCCAATCACTGTAGAGGAAG
>t00009032-116
CTCAATGTTCTGCAGTCGAGC
>t00009036-116
ACCTGTCGATCGTCATTGATCT
>t00009037-116
ATGCGGGATGATGAGAACCACT
>t00009039-116
AACTAGATAAAGAAATCGAGCT
>t00009045-116
AAACCTTTAGAGCTTGGGACT
>t00009055-116
CACGCGAGGCTGTTGACTTCA
>t00009059-116
TACGCACTCGCTTTGAAGCCC
>t00009086-116
AAGCACGGTCGTAGACAACAC
>t00009100-116
ATGTGCTCTGGAATGACTGCTT
>t00009110-115
ATTCCGTAGAATCATCTAGAAT
>t00009113-115
CTTCTTGTTGAAATCGTCAAC
>t00009115-115
ACTCCACATCTGTCGGCTTGAC
>t00009119-115
CTATGGTCGATTCGGACAACT
>t00009141-115
GTGTTGCATCCGGGCATGAAC
>t00009155-115
CTTGACCGAGTGTATGGGACT
>t00009159-115
GAAGGGTCACAGACAGTTGGGC
>t00009165-115
GTTGTTGACTTTGGCTATACC
>t00009168-115
CTTGATGGAATGAAGTATCACT
>t00009190-114
TTGAACTATCAAATCGTGACC
>t00009195-114
CTACGTCATGATACTTCGAGC
>t00009208-114
CCTGTCTGATCCAGTCGGATT
>t00009212-114
TCAGTCAACATGTCGTTTGATT
>t00009219-114
CCATGGGCGCTCGACTGCAGA
>t00009223-114
ACAGAATGGACATATCAACCC
>t00009237-114
AAATATCTCGGCGGCACTCGA
>t00009247-114
CTGAGTCTTCGAACCTAAGGG
>t00009248-114
GCGTTGTGATCTCAAATGGGCT
>t00009250-114
AGAGGTAGAGCTCGAAGTATCT
>t00009268-114
ACTTAGTAACTCCTTCAAGCC
>t00009273-114
AGACAGTTGGGCTTTATAGGC
>t00009277-113
AGTGATCTCAATGTTCTGCAGT
>t00009284-113
ATTGCATCACCTAGGGTGGACA
>t00009295-113
TATCATGACGTAGGGCCGCCA
>t00009304-113
TGAAAGCAATGAAGGTCCGGAC
>t00009309-113
CCTTGGAATGAGCTTGTCACT
>t00009321-113
CGCGGCACCATACAGAACATC
>t00009325-113
TTCCCTTAGGTTCGAAGACTC
>t00009331-113
CCCCAACAATTGTGTGCTTGT
>t00009350-113
AAAGCAAAGGATTGGTAGAGC
>t00009355-112
TCAATGGTCGTTGGGCACACGG
>t00009366-112
TCTAACAGTTCAGCAGAGTGT
>t00009368-112
TTGGAGAACACTGCGCTTTGT
>t00009374-112
CGATTCGGACAACTGTTGGTC
>t00009385-112
CACACTCGAGCAAGGCTGGAC
>t00009398-112
TGAAATCGTCAACGTAGAACT
>t00009409-112
ATAGATATGTGATTCCAACGG
>t00009415-112
TACTGTCAGAGTCAAGGGCGGC
>t00009417-112
TTTCTTTAGTACTTTGGTCATT
>t00009434-112
AAAGGAAGAAGATATCAGACC
>t00009435-112
TGCTTGGAGCTCAATGCTGCT
>t00009441-111
TTGAGTTTGTAACATGGCGAC
>t00009443-111
TGATTGTGGTGACTGCATCCT
>t00009449-111
TGTGCATAGAACCGTCCCGAG
>t00009450-111
TCATGATACTCTTGATCTTCT
>t00009453-111
GCCTGGAAGAGCTCGATTTCT
>t00009461-111
TAACGACTTGAGCGGTTTCCT
>t00009477-111
TCGTGTTCGAAACCCCTCGCC
>t00009486-111
TCTGGAAGTGACCATTTCTCT
>t00009490-111
AAGAGATTGAACGAAGGTTGGT
>t00009493-111
CGAAGAAGTTGTTGTACACCT
>t00009511-111
CTACGTCATGATACTTCGAGCT
>t00009514-111
CAAGAGATCACTAATGATTGT
>t00009517-111
ATTGAACGAAGGTTGGCAGCA
>t00009523-111
TGTAGCAACTGTTAACTTCCCT
>t00009533-111
GCAATGAAGGTCCGGACTGGT
>t00009548-110
GAGGCTGTTGACTTCATCAAC
>t00009552-110
AGAAGTTATAGTATGGACGCT
>t00009581-110
GGAATATTGCATCAAAGGTTG
>t00009582-110
CTGAAAGGTAGAACATGGCTCC
>t00009601-110
TGTAATCCAGTGGTCATGTTC
>t00009615-110
CGAATTGCTGATGAAAGTTCC
>t00009618-110
TCTGCGCTTCGGAGGATTAGC
>t00009628-110
TCCGTAGAATCATCTAGAAATT
>t00009647-110
GAAAGACTAATTCCGTAGAAT
>t00009658-109
TTTGTCGAAGGTCCCATACACT
>t00009664-109
TTGTGGCTGGTGAGACATCAT
>t00009680-109
TGAGGCAGATCGTGTTGAGGC
>t00009683-109
GCTGACTGTCGATCTGGGCCT
>t00009687-109
TCCAAACCGGACTTTGCGTTGT
>t00009707-109
TGCGTGGCACTGTAGAGCTGAT
>t00009712-109
TCGAGATATCCAAACCGGACTTT
>t00009718-109
TCGAAGACTCAGTTATCTCTGC
>t00009720-109
ATTCAACGCTTACAGTGGCTT
>t00009723-109
TTGAGGGAGAACACCTGGGAGT
>t00009729-108
AACCGGACTTTGCGTTGTGTT
>t00009740-108
CACTCGCCATACTTTGATGAC
>t00009746-108
GATCGTCATTGATCGGCGGCT
>t00009752-108
CCTCCTGAGGAAGCGCTGAAC
>t00009765-108
AATGGCGCTTTGTCGGAGAGG
>t00009790-108
TGCTGGTAAACCATCTCTGCC
>t00009796-108
ACGCAAAGTCCGGTTTGGATA
>t00009809-108
GATGCAATCGTGTCGAGTGCC
>t00009811-108
TTGCTCGAGTGTGGTTGTTCC
>t00009815-108
TTTCAGGACCGAATATGGATT
>t00009822-108
GAGGAAGCTCGACTGGCAGCC
>t00009838-107
TAAGCGTTGAATCGTGTTGCT
>t00009844-107
TTGGGTTGCTCAATTTAAACT
>t00009853-107
TCCATGATGAGACACGCTGAC
>t00009861-107
ATTGAAGCTTTCGTAAATGGC
>t00009872-107
AAGTATGGCGAGTGTAAACTCC
>t00009877-107
GACGAACTTGGAAGATAGCACT
>t00009883-107
TTTACACTCGCCATACTTTGA
>t00009910-107
CCGAAGAGTCAAACGAAGAGCT
>t00009928-106
ATCCGTAGGTCATAACTTGAA
>t00009931-106
CGAATATGGATTAAAGGGTAC
>t00009943-106
AAGCAGAAGGTATGTGTTGGC
>t00009963-106
CAGGCAAGAGAGCCCTGCACT
>t00009964-106
AAAGCCCAACTGTCTGTGACC
>t00009967-106
AATTGTGGCTGGTGAGACATC
>t00009974-106
TTGCGCCTGTAAAGCCCAACT
>t00009982-106
AATGAACTCCTCAACGGCATT
>t00009983-106
CGTACGCCAACAGACTGTTTC
>t00009988-106
CCCTTTAATCCATATTCGGTC
>t00009991-106
GACAGATGTGGAGTTTACACTC
>t00009993-106
TGGCGCCACTAATCTGAAAGCT
>t00010019-105
CACGGTCGTAGACAACACACT
>t00010022-105
AAGAATGGAGTCTTGGTCATC
>t00010039-105
TTGCTGGTAAACCATCTCTGCC
>t00010065-105
ATACCTGGCTCTAGACTTAAA
>t00010085-105
TACAACAACTTCTTCGGAGTT
>t00010087-105
AGGTCCCATACACTCGGTCAAG
>t00010092-105
ATCCAAACCGGACTTTGCGTTT
>t00010096-105
CGACGGCAGAGGAAGAACTCTC
>t00010105-105
AACTAGGAGAACGAAGCACAAGAT
>t00010107-105
CCGAAGAAGTTGTTGTACACCT
>t00010110-104
TTAGATTGTCGGTTGTGGTAC
>t00010114-104
CTCTGCTGAACTGTTAGAGGG
>t00010118-104
GGCAATGAACTCCTCAACGGC
>t00010121-104
TTCGAACACGAATGGCATCCAC
>t00010128-104
CACTCTTAAGAACAATGGATC
>t00010143-104
TCAGAGTCAAGGGCGGCTGCT
>t00010149-104
TCGATATCCTGTGGGTTCATC
>t00010152-104
CCGTGGAACGCATTGTAGCAAT
>t00010158-104
CTCGAGCAAGGCTGGACATCC
>t00010161-104
ACATGGATGGTGACCCTAGATG
>t00010180-104
TTATTGGTCGTGTGTAGCAAC
>t00010190-104
GATGATCATCAAGGAATAGCC
>t00010193-104
GTCACCGTACGAGTTGGAAGC
>t00010202-104
ATCAAGGCCTTGGAATGAGCT
>t00010204-104
GAGACCAAGAGATTGAACGAAT
>t00010226-103
GTTGAAAGCACGACTGAATCT
>t00010236-103
ACCTTTGAAAGCTCGTGGCTT
>t00010242-103
ACCAAGTGTCTTGAACTACTC
>t00010246-103
CGGTACGTCATGGAGCAACCT
>t00010250-103
ATTCTACGGAATTAGTCTTTC
>t00010251-103
TACGGAATTAGTCTTTCAAAT
>t00010253-103
AAACAATGCACCTGTCGATCG
>t00010254-103
TTCGAATCTCAATGGACAAAT
>t00010268-103
GTGAGGTGTAAGACATAAAGT
>t00010269-103
AGTCGAGCGCCCATGGATCTG
>t00010274-103
ACTGCAGAACATTGAGATCAC
>t00010278-103
TGACGAAGGATCTGAAAGGTA
>t00010279-103
AATGAAGTATCACTTTGGAAC
>t00010297-103
CGATGGACACCCAGAACTAAC
>t00010301-103
GCTTCCAATGATCGATACAAC
>t00010337-102
GGAATCACATATCTATTTGAC
>t00010339-102
TCACTGTAGGCTCGTAGGATC
>t00010340-102
GTAGAGCTCGAAGTATCATGAC
>t00010342-102
CCCGTGGAACGCATTGTAGCA
>t00010346-102
ACACGGCTCTGATATCCTAGC
>t00010350-102
GTCAATGGTCGTTGGGCACAC
>t00010354-102
CAGGCCCAGATCGACAGTCAG
>t00010369-102
CAACATTCTGATCATTCCAGC
>t00010380-102
GACGAAATGAATTCCAGCCCT
>t00010386-102
GAATATGGATTAAAGGGTACT
>t00010396-102
GCTGTACGGACCAGTCTTGGC
>t00010401-102
GTTAGCGTTGATGTTGCGACT
>t00010414-102
ACACCTTCCCATGGTTCGGCT
>t00010433-102
TGGTACTCGTAAACGCACTGA
>t00010434-102
ATTCGGAAACTCAAAGGATGG
>t00010436-102
CGAAGTATCATGACGTAGGGCT
>t00010439-101
TCCCCGGATGTTCTGTATGGT
>t00010464-101
CTGCAACCAATAAACACTGTA
>t00010485-101
CACAAGCTCTTCGTTTGACTCT
>t00010490-101
CTTCCTGTCCAGTACTCTAAC
>t00010491-101
ATGGATGGTGACCCTAGATGG
>t00010493-101
TGGCTCTAGACTTAAACCTTT
>t00010500-101
TCTGGATACCGATGGACACCC
>t00010502-101
GATGTCCTCAGCTCTGAGCGT
>t00010513-101
TGAACGCCGTAGAGTGACTGC
>t00010522-101
AGGACGCACGTCTGATGTACT
>t00010526-101
AAGGGAACTCGCGCATGGCGA
>t00010539-100
TCTGTTTGTGTGTCAGCTGCT
>t00010545-100
TAAGCATCGGGATAAGTTTCT
>t00010562-100
CAGGAACACAAGATTGTCACA
>t00010566-100
TGAGGCTTGGAACACCGTCATC
>t00010570-100
TGGCAAGGTAGTTAGAGTACT
>t00010573-100
TGAAAGTTGTGTCGCTGACCT
>t00010577-100
CTTGGCAAGGTAGTTAGAGTA
>t00010584-100
GAATTGTGGCTGGTGAGACATC
>t00010585-100
ATGGCGCTTTGTCGGAGAGGT
>t00010597-100
CTAGACTTAAACCTTTAGAGCT
>t00010621-100
CAGGCGAGGGGTTTCGAACAC
>t00010624-100
CTCCAAGTCAACGCTCTGTAG
>t00010633-100
GTAGCAATAATGCAGTGGGCT
>t00010636-100
GATGTCGTAGTCAAATAGATA
>t00010647-99
GTACTTGCTTTGGAGAACACT
>t00010664-99
ATGCATCTGGATTGTCATAAG
>t00010670-99
TTTGTATATTGACCTGTTTCT
>t00010672-99
GACAGTTGGGCTTTATAGGCGC
>t00010677-99
CCATTTGAGATCACAACGCCTG
>t00010682-99
TACGGTACGTCATGGAGCAACC
>t00010691-99
TCTGAAGAAGCACCAGTTCAC
>t00010697-99
ATGGCGAGTGTAAACTCCACA
>t00010706-99
GACTGAATTGTGGCTGGTGAG
>t00010709-99
AATATGATCAGGCACACACTC
>t00010712-99
TGGCTCTGTGATGGCGAACGC
>t00010720-99
AACATGTCGTTTGATTGCAGT
>t00010738-99
TAGAGCTTGGGACGAACTTGGA
>t00010743-99
CGGATCACTCAAAGCAGAGCT
>t00010745-98
ACTGCAGAACATTGAGATCACT
>t00010748-98
GCTCGAAATCCCTGGATATCG
>t00010757-98
CAACTGTCTGTGACCCTTCACT
>t00010759-98
TGATTTGAACAACTTTGGTGT
>t00010760-98
CACTGTAAGCGTTGAATCGTG
>t00010768-98
ACTTGAATGCAGTGATCTCCC
>t00010780-98
CCACTGTAAGCGTTGAATCGTG
>t00010781-98
TAATCGTTTCGTCATCAAAGT
>t00010791-98
GCAGAGGCTGGGAAATGCTCC
>t00010794-98
CATGGTTGTTGCTGTCGATCA
>t00010800-98
TTAGAGCTTGGGACGAACTTGG
>t00010807-98
CGCAAGAGCACTGGACATGAC
>t00010832-98
GCCGACTTTCTGAACTTGAGT
>t00010837-98
CACTGTAGAGCTGATCCGTAG
>t00010842-98
TGACTGCTTGAAGCTCTTGGA
>t00010843-98
CGGCCCTACGTCATGATACTTC
>t00010845-98
GGGGTTTCGAACACGAATGGC
>t00010858-97
CTGATGAAAGTTCCAACAACCT
>t00010866-97
GTGGATGCAATCGTGTCGAGT
>t00010872-97
CTACGCACTCGCTTTGAAGCC
>t00010879-97
GTGTCGTTCATGTAGAAGGGC
[truncated: 181,874 more rows]

## Sheet: Root3
>t00000331-2108
TCGAGATATCCAAACCGGACT
>t00000336-2095
TTCCGTAGAATCATCTAGAAA
>t00000508-1540
AATTCCGTAGAATCATCTAGA
>t00000516-1521
TCGAGATATCCAAACCGGACTT
>t00000539-1474
TAATTCCGTAGAATCATCTAG
>t00000566-1423
TTCCGTAGAATCATCTAGAAAT
>t00000596-1363
CGAGATATCCAAACCGGACTT
>t00000633-1287
TGAAAGGTAGAACATGGCTCC
>t00000735-1157
TTTCGAACACGAATGGCATCC
>t00000841-1041
TCCGTAGAATCATCTAGAAAT
>t00000864-1008
CAATGCACCTGTCGATCGTCAT
>t00000949-938
TCGAACACGAATGGCATCCAC
>t00000977-913
TAAACTCCACATCTGTCGGCT
>t00001040-864
GGCTTGACCGAGTGTATGGGAC
>t00001043-862
ATTCCGTAGAATCATCTAGAA
>t00001055-853
GAGGTGGAAGTAGAAACTACT
>t00001059-851
AGACTAATTCCGTAGAATCATC
>t00001082-833
TTGGCAATGAACTCCTCAACGG
>t00001112-812
TAAAGGTTTAAGTCTAGAGCC
>t00001126-807
TTCGAGGATGAGAACAAGCTC
>t00001211-757
TGCTTTGGAGAACACTGCGCT
>t00001231-751
TTGTGGAGACAATGGGGCGCC
>t00001239-745
AACAATGAACAAAGGACTCAT
>t00001256-735
AATGCACCTGTCGATCGTCAT
>t00001270-724
AGAGGTGGAAGTAGAAACTAC
>t00001303-711
CTTGGCAATGAACTCCTCAAC
>t00001308-707
TAGGAGAACGAAGCACAAGAT
>t00001319-701
TTGATGGAATGAAGTATCACT
>t00001369-678
TTATAACTCTTGAAGATTACT
>t00001392-668
GTAGCAACTGTTAACTTCCCT
>t00001399-667
AATTCCGTAGAATCATCTAGAA
>t00001476-639
TTGGAGTTCGAGAGTTCTGAG
>t00001491-635
TATCCAAACCGGACTTTGCGTT
>t00001509-626
ATTTGAGATCACAACGCCTGT
>t00001518-621
TAGACTTAAACCTTTAGAGCT
>t00001528-619
CCGTAGAATCATCTAGAAATC
>t00001536-616
AACAATGCACCTGTCGATCGT
>t00001539-615
GAGATATCCAAACCGGACTTT
>t00001613-588
AAAGTATGGCGAGTGTAAACT
>t00001615-588
TCTGGAATGACTGCTTGAAGC
>t00001638-579
TGCGCTTCGGAGGATTAGCTC
>t00001651-575
TCCACATCTGTCGGCTTGACC
>t00001661-573
TCAATGGTCGTTGGGCACACG
>t00001710-560
GGTGGACAAGTATAGTGACAC
>t00001726-555
CGAACTTGGAAGATAGCACACT
>t00001760-547
ATGTGCTCTGGAATGACTGCT
>t00001761-547
CGCTGACTGTCGATCTGGGCC
>t00001800-537
CGAGATATTTGAAAGACTAAT
>t00001825-529
TTGGCGCCACTAATCTGAAAG
>t00001867-518
TTCGAGATATCCAAACCGGACT
>t00001874-516
ATCTGAAAGGTAGAACATGGCTCC
>t00001925-501
TTCCAGTCGAATTTGGACAGC
>t00001937-499
TCCGTAGAATCATCTAGAAATC
>t00001939-499
ACAATGCACCTGTCGATCGTC
>t00001942-498
ACACAACGCAAAGTCCGGTTTG
>t00001949-496
TCACTTTGGAACAACCACACT
>t00001958-495
TTCAAATATCTCGGCGGCACT
>t00001994-490
TAATTCCGTAGAATCATCTAGA
>t00002023-484
CTTGGGACGAACTTGGAAGAT
>t00002047-479
TCTTCGAGGATGAGAACAAGC
>t00002073-474
CTGGAATGACTGCTTGAAGCT
>t00002081-473
ATTCCGTAGAATCATCTAGAAA
>t00002086-472
ATGGACACCCAGAACTAACCT
>t00002094-471
TCTTTCAAATATCTCGGCGGC
>t00002098-471
ACAATGCACCTGTCGATCGTCA
>t00002117-467
TCCGGTTTGGATATCTCGAAC
>t00002127-466
GGTGCTAAAGAGGTAGAGCTC
>t00002160-460
GTAAACTCCACATCTGTCGGCT
>t00002164-460
TACCTGGCTCTAGACTTAAACC
>t00002175-456
TCGCTGACTGTCGATCTGGGC
>t00002180-455
AACGGATCACTCAAAGCAGAG
>t00002187-454
ATGAGAACCACTTGAACATGA
>t00002223-450
CTGCAAGGTGTAGAACTTCCT
>t00002240-448
TGTGGTACTCACCGTTTGGTC
>t00002267-442
CCTGAGGAAGCGCTGAACCCG
>t00002281-440
ATGCACCTGTCGATCGTCATT
>t00002286-439
TAGATAAAGAAATCGAGCTCT
>t00002321-435
GTAGTTCAAGACACTTGGTGC
>t00002325-434
TGATGAGAACCACTTGAACAT
>t00002331-433
AGTATCATGACGTAGGGCCGCC
>t00002332-433
ACCTGGCTCTAGACTTAAACC
>t00002348-431
GATAACTGAGTCTTCGAACCT
>t00002372-427
TGTCTGCAAACTTTGTTGCCC
>t00002375-426
ATGATGAGAACCACTTGAACA
>t00002429-419
CGGCTGTTGTTTGACAAACCC
>t00002440-418
AACAATGCACCTGTCGATCGTC
>t00002451-417
TCCTGCAACCAATAAACACTG
>t00002473-414
AGAGGTGGAAGTAGAAACTACT
>t00002505-409
AACCTTTAGAGCTTGGGACGA
>t00002515-407
GAGGCTTGGAACACCGTCATCATAAGGC
>t00002523-406
GGATGCAATCGTGTCGAGTGC
>t00002526-406
GCACCTGTCGATCGTCATTGAT
>t00002528-406
ATTGCGTGGCACTGTAGAGCT
>t00002539-405
TTGAACATGACGTTGGTTGCC
>t00002540-405
TTGGCAATGAACTCCTCAACG
>t00002555-403
CTGCAACTCGTCGCTGACTGT
>t00002567-402
TCCAAGGGCTGAAAGGAACCT
>t00002577-401
TTTATAACTCTTGAAGATTACT
>t00002594-400
TCTGAAACAACCTGTTGGGGT
>t00002601-398
CGTTTCGTCATCAAAGTATGGC
>t00002609-397
TAAACCTTTAGAGCTTGGGAC
>t00002611-397
GTAGAATCATCTAGAAATCGT
>t00002613-397
CACCTGTCGATCGTCATTGAT
>t00002618-396
CCCGGATGTTCTGTATGGTGC
>t00002620-396
CTGCAGAACATTGAGATCACT
>t00002623-395
TTTCCCTTAGGTTCGAAGACT
>t00002652-392
TGGCAATGAACTCCTCAACGGC
>t00002662-391
GAGATATTTGAAAGACTAATT
>t00002671-389
GAAGTATCATGACGTAGGGCC
>t00002680-388
ATCCAAACCGGACTTTGCGTT
>t00002729-382
TCATGGAGCAACCTGGCGGCCC
>t00002751-380
CTAGGAGAACGAAGCACAAGAT
>t00002756-380
TAAAGCCCAACTGTCTGTGAC
>t00002779-378
TTCTGGATGTTGGAAAGAACC
>t00002788-377
ACTAATTCCGTAGAATCATCT
>t00002790-377
TTCGAGATATCCAAACCGGAC
>t00002799-377
TGTGCTCTGGAATGACTGCTT
>t00002803-376
AAGAAGCTTCCAATGATCGAT
>t00002828-373
CCTGAGACTTAGTAACTCCTT
>t00002835-372
CTGAAAGGTAGAACATGGCTC
>t00002845-371
TCTGATCATTCCAGCGGTGGC
>t00002849-371
CCAAGTCAACGCTCTGTAGGT
>t00002883-366
TTGACCGAGTGTATGGGACCT
>t00002899-365
CATCTGTCGGCTTGACCGAGT
>t00002917-363
AGCCCAACTGTCTGTGACCCT
>t00002919-363
TCGAAGACTCAGTTATCTCTG
>t00002935-362
AGGACGAAATGAATTCCAGCC
>t00002939-362
TTCGAACACGAATGGCATCCA
>t00002942-361
CTTCGAGGATGAGAACAAGCT
>t00002949-361
AGGGAGACCAAGAGATTGAAC
>t00002957-359
ATGGAGAGAATTCCCTAGGGC
>t00002988-357
GGTGCTAAAGAGGTAGAGCTCT
>t00003001-355
GACTAATTCCGTAGAATCATC
>t00003008-355
TTTCAAATATCTCGGCGGCACT
>t00003030-353
TGATACGTAGAACTTCCTAAC
>t00003037-352
GTATCATGACGTAGGGCCGCC
>t00003038-352
ACTAGATAAAGAAATCGAGCT
>t00003051-351
AAAGACTAATTCCGTAGAATC
>t00003068-349
TCCAAGTCAACGCTCTGTAGGT
>t00003074-348
ACAATGCACCTGTCGATCGTCT
>t00003077-348
AATGCACCTGTCGATCGTCATT
>t00003081-348
CCATAGAGGCGGAAAGAACTA
>t00003086-348
TTGCAGACAGATTCATAGGGC
>t00003088-347
AACCACACTCGAGCAAGGCTG
>t00003123-344
GAGAGACGAAAGCTTGGGCTC
>t00003134-343
TCCAAGTTCGTCCCAAGCTCT
>t00003138-343
ACTTGGAAGATAGCACACTACT
>t00003146-341
CGGTTTGGATATCTCGAACTCT
>t00003156-341
TTGTATCGATCATTGGAAGCT
>t00003167-340
TACGGATCAGCTCTACAGTGC
>t00003177-339
CCGACTTTCTGAACTTGAGTT
>t00003185-338
ATCTGAAAGGTAGAACATGGC
>t00003190-338
GAGATTACAACCAGTCCGGAC
>t00003256-332
CGCTCGTTGTGAACTGGTGCT
>t00003260-332
TTGAGAATCTCGTCGTATATT
>t00003270-331
AATTCCGTAGAATCATCTAGAAAT
>t00003272-331
TCATGGAGCAACCTGGCGGCC
>t00003281-331
TTCGAAGACTCAGTTATCTCT
>t00003282-331
CTTGGAACACCGTCATCATAAGGC
>t00003289-330
TCTGCAAACTTTGTTGCCCCT
>t00003302-329
GACGGCAGAGGAAGAACTCTC
>t00003311-328
TGATGAGACACGCTGACAGCT
>t00003312-328
ATGACCTACAGAGCGTTGACT
>t00003333-327
TTAAAGATCGTAACCGTGGCC
>t00003347-326
ATCTCGAACTCTAGTTACGGT
>t00003352-325
ATGATGTTACTCGCAAGCGCC
>t00003373-323
GAGAGGTGGAAGTAGAAACTAC
>t00003392-322
TCTGAAAGGTAGAACATGGCT
>t00003412-320
TTGTCGAAGGTCCCATACACT
>t00003423-319
CATGGAGCAACCTGGCGGCCC
>t00003490-313
CGAAGTATCATGACGTAGGGCC
>t00003496-313
TCAAATATCTCGGCGGCACTC
>t00003499-313
TTGTGCATAGAACCGTCCCGAG
>t00003520-311
TCGCTGACTGTCGATCTGGGCC
>t00003530-309
CGTAGAATCATCTAGAAATCGT
>t00003546-308
GCACCTGTCGATCGTCATTGA
>t00003556-307
TTTGAACATGACCACTGGATT
>t00003562-307
AGGCGGAAAGAACTAGGAGAA
>t00003564-307
ATACGTAGAACTTCCTAACAG
>t00003578-306
GAAGCTTTCGAGCCAAGGGAC
>t00003589-305
ATGCAAGTTGATAATGGAACT
>t00003607-304
TCCGTGGGAGTAGCTGAACCA
>t00003638-302
CGAAGACTCAGTTATCTCTGC
>t00003640-302
GCTAAAGAGGTAGAGCTCGAAG
>t00003659-301
TGCGGGATGATGAGAACCACT
>t00003670-300
AAAGAAGCTTCCAATGATCGAT
>t00003675-300
TGGCTTCAGGGTTTCATGGAC
>t00003685-299
TTCCAATGATCGATACAACCT
>t00003692-298
TACCTGGCTCTAGACTTAAAC
>t00003697-298
ATGGGCGCTCGACTGCAGAAC
>t00003710-297
TCCTTCGACGCAAGAGCACTG
>t00003726-296
TCCTGAGGAAGCGCTGAACCCG
>t00003732-295
AATGTTCTGCAGTCGAGCGCC
>t00003736-295
CGTTGTGATCTCAAATGGGCT
>t00003759-293
GCACAAGCTCTTCGTTTGACT
>t00003770-293
ACATCTGTCGGCTTGACCGAGT
>t00003772-293
TTAAACCTTTAGAGCTTGGGA
>t00003799-291
CGAAGTATCATGACGTAGGGC
>t00003802-291
CCTGTATCAGCAATTGAAGCC
>t00003819-290
CCGTAGAATCATCTAGAAATCT
>t00003820-290
ATTGAATCTGAGATGGCGAGC
>t00003823-289
AGTTACGGTACGTCATGGAGC
>t00003837-288
AACGCTGTCCAAATTCGACTG
>t00003853-287
AAAGCAATGAAGGTCCGGACT
>t00003862-286
CCGGTTTGGATATCTCGAACT
>t00003873-286
TCATCAAAGCTGAGGTCGCGA
>t00003876-286
TGACTGCTTGAAGCTCCTGGA
>t00003885-285
CGGTGCTAAAGAGGTAGAGCTC
>t00003890-285
CAATGCACCTGTCGATCGTCA
>t00003913-283
TGCACCTGTCGATCGTCATTG
>t00003941-281
ATGATGAGACACGCTGACAGC
>t00003952-280
TGGCAATGAACTCCTCAACGG
>t00003954-280
TCGCCCAACAGTGACAAGCTC
>t00003963-280
AAACAAATCTGTCGTTGAGTT
>t00004000-278
GGAGAACACCTGGGAGTCGAC
>t00004005-277
TGGGCGCTCGACTGCAGAACA
>t00004016-277
TGTTGTTTGACAAACCCAGCT
>t00004036-276
AAACCTTTAGAGCTTGGGACG
>t00004038-275
GAGGCTTGGAACACCGTCATCATAAGGCA
>t00004039-275
TCCGTAGAATCATCTAGAAATCT
>t00004051-274
GTTTCGAACACGAATGGCATC
>t00004064-273
AGTATGGCGAGTGTAAACTCC
>t00004066-273
TACACTCGGTCAAGCCGACAG
>t00004067-273
TTGGCAAGGTAGTTAGAGTAC
>t00004087-272
GGTGTAAGACATAAAGTTCGC
>t00004089-271
CAACGTAGAACTTCATGGCGA
>t00004111-270
ACTGGACATGACGAGCGAGCT
>t00004122-270
GATTGAACGAAGGTTGGCAGC
>t00004148-268
CTTTAGAGCTTGGGACGAACT
>t00004176-267
TACGTCATGATACTTCGAGCT
>t00004188-266
AACGAATTGCTGATGAAAGTT
>t00004198-266
ACTCCGAAGAAGTTGTTGTAC
>t00004206-265
CGACAGATGTGGAGTTTACAC
>t00004207-265
TTTCAAATATCTCGGCGGCAC
>t00004211-265
AATTCGACTGGAACGCCTTGG
>t00004221-265
TTTCTGTCGTCCCGATGAAGC
>t00004231-264
ATGACGTACCGTAACTAGAGT
>t00004238-264
TCAAGTTTGTCGCATAGAACT
>t00004242-264
AAGAGATTGAACGAAGGTTGGC
>t00004247-263
TCCTGAGGAAGCGCTGAACCC
>t00004249-263
CCGTAGAATCATCTAGAAATCG
>t00004251-263
AAGGGTCACAGACAGTTGGGC
>t00004281-262
GTGGCACTGTAGAGCTGATCC
>t00004286-262
AAACAATGCACCTGTCGATCGT
>t00004308-261
CTTGGAAGATAGCACACTACT
>t00004333-259
TTGGCAAGGTAGTTAGAGTACT
>t00004334-259
TGAAACAACCTGTTGGGGTGT
>t00004340-259
TGAAAGACTAATTCCGTAGAAT
>t00004348-258
CTCGTCGCTGACTGTCGATCT
>t00004366-257
GCGTGGCACTGTAGAGCTGAT
>t00004379-257
CGGAGAGGTGGAAGTAGAAAC
>t00004391-256
CATTTGAGATCACAACGCCTG
>t00004413-255
CGTGGCACTGTAGAGCTGATC
>t00004415-255
AAGCCCAACTGTCTGTGACCCT
>t00004440-254
TCGTTTCGTCATCAAAGTATGG
>t00004445-254
CGTGTGTAGCAACTGTTAACT
>t00004455-253
CCTGGCTCTAGACTTAAACCT
>t00004469-253
CGGAGAGGTGGAAGTAGAAACT
>t00004474-252
GCTTGGGACGAACTTGGAAGAT
>t00004475-252
CTCCTGAGGAAGCGCTGAACC
>t00004482-252
AGATTGAACGAAGGTTGGCAGC
>t00004488-252
TTGCTTTGGAGAACACTGCGCT
>t00004509-251
ATATCTCGAACTCTAGTTACG
>t00004534-250
GACGTACCGTAACTAGAGTTC
>t00004540-250
TCCATCGGTATCCAGAACCCT
>t00004555-248
ATGATACTTCGAGCTCTACCT
>t00004565-248
CCTGAGGAAGCGCTGAACCCGT
>t00004567-248
GCACGGTCGTAGACAACACAC
>t00004569-248
TTTGATCACCACTATCGAAAG
>t00004574-247
ACAAGCTCTTCGTTTGACTCT
>t00004584-247
TGAGAACCACTTGAACATGAC
>t00004591-246
CTCTGCAACTCGTCGCTGACT
>t00004595-246
TCGAGAGGGACGGACACGCGC
>t00004606-245
TCAAAGACGACAAAGGCACTG
>t00004613-245
ATACCCAACGCTCGGAAACCT
>t00004624-245
ACGCACTCGCTTTGAAGCCCT
>t00004627-245
AACACTGTAGCAAATATAGCT
>t00004633-244
TTCTGTCGTCCCGATGAAGCT
>t00004654-243
GGCGGAAAGAACTAGGAGAAC
>t00004666-243
ATGGGCGCTCGACTGCAGAACA
>t00004681-242
TTAAACTATTGTGGAGACAAT
>t00004684-242
ACGCACTGTCGTTCGTGACCT
>t00004693-242
TTCAAATATCTCGGCGGCACTC
>t00004721-241
CGAACTTGGAAGATAGCACAC
>t00004724-241
GTTCGAGATATCCAAACCGGAC
>t00004734-240
CCGGATGTTCTGTATGGTGCC
>t00004735-240
TCCATGACGTACCGTAACTAG
>t00004739-240
GCCTGAGACTTAGTAACTCCT
>t00004743-240
GAAAGGTAGAACATGGCTCCT
>t00004745-240
CGGTGCTAAAGAGGTAGAGCT
>t00004747-240
CGAACACGAATGGCATCCACG
>t00004758-239
TGCAACCAATAAACACTGTAG
>t00004783-238
ACAGTTTCATCACTGTAGGCT
>t00004792-238
CCCAGATCGACAGTCAGCGAC
>t00004802-237
TTCCTCCAAGTCAACGCTCTGT
>t00004810-237
TCTCTGCAACTCGTCGCTGACT
>t00004811-237
TCCGTGGTGTAGAATATTGCC
>t00004816-237
GACGAGTTGCAGAGATAACTG
>t00004819-236
AAACCGGACTTTGCGTTGTGTT
>t00004821-236
GTGCTAAAGAGGTAGAGCTCT
>t00004831-236
CTGAGGAAGCGCTGAACCCGT
>t00004832-236
CCTCGAGGTCGATGTGTTCGT
>t00004849-235
AGAATCATCTAGAAATCGTTGTGA
>t00004867-235
AATTCCGTAGAATCATCTAGT
>t00004897-233
ACTGATTTGAACAACTTTGGT
>t00004903-233
CGACGCGAGACCCAGGAGCCC
>t00004906-233
AACGTAGAACTTCATGGCGAA
>t00004911-233
GTTAGGTATTGTAGCCCTACT
>t00004914-233
TTGGAACACCGTCATCATAAG
>t00004924-232
CACAACGCAAAGTCCGGTTTG
>t00004931-232
TTCCAAGTTCGTCCCAAGCTCT
>t00004951-231
TTCCGTGGTGTAGAATATTGCC
>t00004956-231
TACGTAGAACTTCCTAACAGA
>t00004957-231
TCAAACTCGTACGTCAGACCT
>t00004969-230
CAAGGTGTAGAACTTCCTGCT
>t00004977-230
CAGGGAGACCAAGAGATTGAAC
>t00004990-229
CAGGCACACACTCATCGTGGC
>t00004997-229
CTGTCGATCGTCATTGATCGG
>t00005004-229
CAAAGATCCTTGTAGTAAGCC
>t00005016-228
CTTGAACGCCGTAGAGTGACT
>t00005019-228
CAATGATCGATACAACCTGCC
>t00005030-227
CGCCAACAGACTGTTTCATGC
>t00005052-227
CTAGAGAACATAATCGAACTG
>t00005064-226
GGAATGACTGCTTGAAGCTCT
>t00005077-226
TGCAACCAATAAACACTGTAGC
>t00005100-225
GCTTGACCGAGTGTATGGGAC
>t00005105-225
CCGTGGAACGCATTGTAGCAA
>t00005106-225
AAACCTTTAGAGCTTGGGACGA
>t00005126-224
TCTGCGTGTTTGTCTGAAGCG
>t00005129-223
GTGGACAAGTATAGTGACACCT
>t00005143-223
AGACTGTTTCATGCTGTGTCT
>t00005144-223
ACCTGTCGATCGTCATTGATC
>t00005149-223
TGTGGCTGGTGAGACATCATT
>t00005157-222
AGTATCCAATCACTGTAGAGG
>t00005171-222
TCCGAAGAAGTTGTTGTACAC
>t00005176-222
AACGGCTACTGCTACCTGAACT
>t00005186-221
AAGGGCTGGAATTCATTTCGT
>t00005200-221
GTTGTTGGAACTTTCATCAGC
>t00005205-221
ATATCTGAGGCTTGGAACACC
>t00005215-220
TAGTGACGTCGAGAAGATCGT
>t00005217-220
AACGGCATTGTCGGATCAGCT
>t00005222-220
CGACTGCAGAACATTGAGATC
>t00005233-220
GAAAGCAATGAAGGTCCGGAC
>t00005241-219
TCGTTCATGTAGAAGGGCACA
>t00005244-219
GAATGACTGCTTGAAGCTCCT
>t00005251-219
TCTAAAGGTTTAAGTCTAGAGC
>t00005261-219
CGAAGAGTCAAACGAAGAGCT
>t00005266-219
ACGTGAAACTGCGCAACACCT
>t00005271-218
TTTGATAGTTCAATTGACCCT
>t00005276-218
TCTTCGAGGATGAGAACAAGCT
>t00005290-218
TGGCACTGTAGAGCTGATCCG
>t00005291-218
TGACGTACCGTAACTAGAGTTC
>t00005294-218
TGTCCTCAGCTCTGAGCGTTGA
>t00005297-218
AGAGATAACTGAGTCTTCGAACCT
>t00005305-217
AGGATGCGTAGCACGACGCGC
>t00005323-217
TCCGGTTTGGATATCTCGAACT
>t00005329-216
TTAGCTAATCGTTTCGTCATC
>t00005349-216
GCAAGGTGTAGAACTTCCTGC
>t00005360-215
GGTCAATGGTCGTTGGGCACA
>t00005368-215
AGAACACCTGGGAGTCGACTC
>t00005371-215
AACGCCGTAGAGTGACTGCAA
>t00005377-214
TGAAAGGTAGAACATGGCTCCT
>t00005402-214
TGAGAGACGAAAGCTTGGGCTC
>t00005413-213
CTGAATTGTGGCTGGTGAGAC
>t00005449-212
TTGACGAAGGATCTGAAAGGT
>t00005460-211
CCTATGAATCTGTCTGCAAAC
>t00005462-211
GACGATCGACAGGTGCATTGT
>t00005466-211
CGGTGCTAAAGAGGTAGAGCTCT
>t00005470-211
TGCCATAGAGGCGGAAAGAACT
>t00005489-210
TTATCTCTGCAACTCGTCGCT
>t00005500-210
AATATCTCGGCGGCACTCGAC
>t00005505-210
CTTGACCGAGTGTATGGGACC
>t00005507-209
ATTTGATAGTTCAATTGACCC
>t00005523-209
GTTTCTGCAAGGTGTAGAACT
>t00005524-209
CTAAAGAGGTAGAGCTCGAAGT
>t00005526-209
AGTGATTGGATACTAGCACCT
>t00005542-208
CGCATATCTGAGGCTTGGAAC
>t00005544-208
GATACGTAGAACTTCCTAACA
>t00005551-208
TCCAAGTCAACGCTCTGTAGG
>t00005560-208
CTGTATCAGCAATTGAAGCCC
>t00005569-207
TCCTCCAAGTCAACGCTCTGT
>t00005582-207
CCGACAGATGTGGAGTTTACAC
>t00005592-207
TATCTCGAACTCTAGTTACGG
>t00005603-206
TCGAACACGAATGGCATCCACG
>t00005616-206
TTCGACGCAAGAGCACTGGAC
>t00005646-205
AGATAACTGAGTCTTCGAACC
>t00005649-205
CAGTCAACATGTCGTTTGATT
>t00005672-203
ATCTTCGAGGATGAGAACAAGC
>t00005675-203
ACGGAAGGTGACGAATTCTTC
>t00005697-203
AAAGTCGTGACCGAACTCGGC
>t00005713-202
AACTTCGCAAACGGCTACTGC
>t00005762-200
AACAAACTCTGCAAACATCCT
>t00005803-199
AGTTCAGAAAGTCGGCTCCCT
>t00005807-199
AAGAGTGCAGAACACCGCCCT
>t00005824-199
AGGATGAGAACAAGCTCGTTT
>t00005828-199
TCGGATCAGCTGAAGAAACAG
>t00005844-198
CAATGGTCGTTGGGCACACGG
>t00005845-198
TCTGCAACTCGTCGCTGACTGT
>t00005851-198
TGTTGCATCCGGGCATGAACT
>t00005867-198
ACGGATCACTCAAAGCAGAGC
>t00005900-197
TTGTTGGAACTTTCATCAGCA
>t00005901-197
TTAAACCTTTAGAGCTTGGGAC
>t00005912-196
ATCTTCGAGGATGAGAACAAG
>t00005924-196
GATTGGATACTAGCACCTGCT
>t00005927-196
TAGTTACGGTACGTCATGGAGC
>t00005930-196
CAGAACTCTCGAACTCCAACT
>t00005932-196
TTGGCTCGAAAGCTTCATCGGG
>t00005947-195
TAAACCTTTAGAGCTTGGGACT
>t00005953-195
CGAACACGAATGGCATCCACGC
>t00005968-195
ACGATTGAGAAAGTAGAAGCT
>t00005975-195
GTCCGGACTGGTTGTAATCTC
>t00005977-195
CTAGAAATCGTTGTGAAGGGT
>t00005978-194
ATGACTGCTTGAAGCTCCTGG
>t00005987-194
GTAAACTCCACATCTGTCGGC
>t00005990-194
GTGGACACGATCTTCTCGACG
>t00005992-194
TTGTGGCTGGTGAGACATCATT
>t00005993-194
ATGAAATCCAGCATTGTACCT
>t00005998-194
AGGGCTGGAATTCATTTCGTC
>t00006001-194
CTAATTCCGTAGAATCATCTAG
>t00006011-193
TTTGGAACAACCACACTCGAG
>t00006012-193
CACCACAGGACGAAATGAATT
>t00006017-193
ACGGCTACTGCTACCTGAACT
>t00006024-193
GCGAATAGACTCGTGATTGGC
>t00006025-193
AAGCAAAGGATTGGTAGAGCT
>t00006039-193
ACAGAGGAATGATGTCTCACC
>t00006042-192
CATTGCGTGGCACTGTAGAGC
>t00006054-192
TAAACCTTTAGAGCTTGGGACG
>t00006056-192
ACTGTGTTGTTGACTTTGGCT
>t00006061-192
GACGAACTTGGAAGATAGCAC
>t00006062-192
ATGATTGTGGTGACTGCATCCT
>t00006071-192
GTTGGGTTAGCGTTAACACTC
>t00006072-192
GTGTAGAACTTCCTGCTCGCT
>t00006083-191
TATTGGTCGTGTGTAGCAACT
>t00006085-191
ATCATCTAGAAATCGTTGTGA
>t00006094-191
TGCACAAGCTCTTCGTTTGACT
>t00006101-191
TTGGATATCTCGAACTCTAGTT
>t00006104-191
GCTTGGGACGAACTTGGAAGA
>t00006122-190
CGGAAACTCAAAGGATGGAGT
>t00006125-190
CTTCGACGCAAGAGCACTGGA
>t00006133-190
TGAACGACACCTTTGAAAGCT
>t00006141-190
CTTTCAAATATCTCGGCGGCAC
>t00006148-189
CGGACAACTGTTGGTCAATGGT
>t00006156-189
CAAACTCTTGAAGCGAATTCC
>t00006167-189
TCTAGAAATCGTTGTGAAGGG
>t00006168-189
ACGATCTTTAATTTCTGCACT
>t00006178-188
GCGGTGCTAAAGAGGTAGAGC
>t00006179-188
CACGGTCGTAGACAACACACT
>t00006186-188
TACGACGAGATTCTCAACACC
>t00006189-188
GCGGTGCTAAAGAGGTAGAGCT
>t00006196-188
ATATCTCGAACTCTAGTTACGG
>t00006201-188
TGCCCGTGGAACGCATTGTAG
>t00006203-188
CGGATCAGCTGAAGAAACAGGT
>t00006221-187
TTGAGCCCAAGCTTTCGTCTCT
>t00006235-187
AGGGTCACAGACAGTTGGGCT
>t00006243-186
ACTTGAACATGACGTTGGTTG
>t00006246-186
ACCTGTATCAGCAATTGAAGC
>t00006252-186
CGAACTTTATGTCTTACACCT
>t00006259-186
TTGGAGGAAGCAGGAATTCGC
>t00006278-185
ATGAGAGAAAGCAAAGGATTG
>t00006291-185
ACACCGTGCGCATTTAGATTG
>t00006293-185
AAAGACTAATTCCGTAGAATCT
>t00006296-185
ATGAGAACAAGCTCGTTTGGA
>t00006304-185
AGTTTGTCGCATAGAACTTCT
>t00006308-185
GTTCTGGATGTTGGAAAGAAC
>t00006315-184
AACTAGATAAAGAAATCGAGCTCT
>t00006322-184
AGTAGTTCAAGACACTTGGTG
>t00006330-184
AGGAAGAACTCTCTTGCAGGC
>t00006338-184
AAGTTTGTCGCATAGAACTTCT
>t00006355-183
CAGTGATTGGATACTAGCACC
>t00006357-183
TGTAGCAACTGTTAACTTCCC
>t00006366-183
ACGAATTGCTGATGAAAGTTC
>t00006381-183
TTGATGACGAAACGATTAGCT
>t00006384-183
AATTCCGTAGAATCATCTAG
>t00006394-182
TTGGAACAACCACACTCGAGC
>t00006446-181
TTCTTTAGTACTTTGGTCATT
>t00006489-180
AAAGAACTAGGAGAACGAAGC
>t00006495-180
TATCTGAGGCTTGGAACACCG
>t00006513-179
GTTTCGTCATCAAAGTATGGC
>t00006516-179
ACTCCTCAACGGCATTGTCGGA
>t00006520-179
CAGATCCTTCGTCAAAGAAGC
>t00006560-178
GCGCATATCTGAGGCTTGGAAC
>t00006564-178
TCAAAGCGAGTGCGTAGAGCT
>t00006570-178
TTTCTGTCGTCCCGATGAAGCT
>t00006572-178
TTTAGAGCTTGGGACGAACTT
>t00006585-178
TGCAGACAGATTCATAGGGCT
>t00006586-178
GTTGCAGAGATAACTGAGTCT
>t00006588-178
AGGCGGAAAGAACTAGGAGAAC
>t00006591-177
TATGTTAGGTATTGTAGCCCT
>t00006593-177
TTCATTCCATCAAGCGCTGTT
>t00006607-177
GCCATAGAGGCGGAAAGAACT
>t00006609-177
ACCTTTAGAGCTTGGGACGAA
>t00006619-177
ATTGGAAGCTTCTTTGACGAA
>t00006640-176
ATAGAGGCGGAAAGAACTAGGA
>t00006662-176
GTGGACAAGTATAGTGACACC
>t00006680-175
CTCTGGAATGACTGCTTGAAG
>t00006685-175
TGTAGCAATAATGCAGTGGGC
>t00006688-175
TCATTGATCGGCGGCTGTTGTT
>t00006692-175
GAGATATTTGAAAGACTAATTC
>t00006707-174
AGCACTGGACATGACGAGCGAGCT
>t00006711-174
AATTCGACGCCGAGTTCGGTC
>t00006721-174
ACCTTTAGAGCTTGGGACGAAC
>t00006741-174
CATCTAGAAATCGTTGTGAAG
>t00006751-174
GAGGTGGAAGTAGAAACTAC
>t00006768-173
TTGGCTGTCAATGAAGACCAT
>t00006771-173
GCAACCAATAAACACTGTAGC
>t00006777-173
AATGAACTCCTCAACGGCATT
>t00006798-172
ACGATGTCCTCAGCTCTGAGC
>t00006799-172
CCTTCGTTCAATCTCTTGGTC
>t00006812-172
AAGCCCAACTGTCTGTGACCC
>t00006815-172
TCCGTAGAATCATCTAGAAATCGT
>t00006822-172
TGATATCGCTCGTTGTGAACT
>t00006838-171
AAGTTGAAAGCAATGAAGGTC
>t00006845-171
CTTCTTGTTGAAATCGTCAAC
>t00006847-171
GATCGTCATTGATCGGCGGCT
>t00006848-171
ATGGATGGTGACCCTAGATGGC
>t00006859-171
AAACCTTTAGAGCTTGGGACT
>t00006875-171
TCTGGAATGACTGCTTGAAGCT
>t00006883-171
TAGTATCCAATCACTGTAGAG
>t00006884-171
ACGAACTTGGAAGATAGCACT
>t00006894-170
TTGTGGCTGGTGAGACATCAT
>t00006905-170
CTAATTCCGTAGAATCATCTA
>t00006913-170
CAACCAATAAACACTGTAGCT
>t00006920-170
TATCTCGAACTCTAGTTACGGT
>t00006921-170
AGACTCGTGATTGGCGAAGCC
>t00006923-170
GATGATGAGAACCACTTGAAC
>t00006924-170
TCACCGTACGAGTTGGAAGCT
>t00006927-170
AATTCCGTAGAATCATCTAGAT
>t00006931-170
ACAGTGATTGGATACTAGCAC
>t00006940-169
TCTGAGGCTTGGAACACCGTC
>t00006949-169
CTAAAGGTTTAAGTCTAGAGC
>t00006962-169
AAATCGAGCTCTTCCAGGCCC
>t00006973-169
AGGACCTCCGTGGGAGTAGCC
>t00006975-168
CAACTGTCTGTGACCCTTCAC
>t00006976-168
GTTGGTCAATGGTCGTTGGGC
>t00006977-168
GGCTTCTGCGATGTCGTAGTC
>t00006982-168
ATCACTGTAGGCTCGTAGGAT
>t00006983-168
AACTAGATAAAGAAATCGAGC
>t00006988-168
TTCCGTGGTGTAGAATATTGC
>t00006995-168
CACCCAAATCTATAGTCGAAC
>t00006998-168
GAGACCAAGAGATTGAACGAA
>t00007006-168
CCTTTAGAGCTTGGGACGAAC
>t00007013-167
GAGGGCGCTTTGAGTTAACCT
>t00007015-167
GAATTCGGAAACTCAAAGGAT
>t00007018-167
CACTCGCCATACTTTGATGAC
>t00007020-167
TTGGGACGAACTTGGAAGATA
>t00007030-167
ATTCGCACCTCGCATAGACCG
>t00007045-167
ACCTAGAGAACATAATCGAAC
>t00007046-167
CGTAGAACTTCATGGCGAATA
>t00007054-167
TTGTCGGTTGTGGTACTCACC
>t00007059-166
ATACGTAGAACTTCCTAACAGA
>t00007064-166
ATGTAGAAGGGCACATTGTGC
>t00007066-166
ACCTGGCTCTAGACTTAAACCT
>t00007069-166
CGATGTCCTCAGCTCTGAGCG
>t00007073-166
TCTGTCTGCAAACTTTGTTGC
>t00007111-165
ATCCTGCAACCAATAAACACTG
>t00007117-165
AACAATGCACCTGTCGATCGTCT
>t00007126-165
TACGAGTTGGAAGCTGAATTC
>t00007129-165
GCTTTCACAGGCGTTGTGATC
>t00007138-165
CATGATGAGACACGCTGACAG
>t00007139-165
AGACTAATTCCGTAGAATCATCT
>t00007149-164
CGATGTCCTCAGCTCTGAGCGT
>t00007157-164
CCATGGGCGCTCGACTGCAGA
>t00007159-164
TAATTCCGTAGAATCATCTAGT
>t00007162-164
TCCATGGGCGCTCGACTGCAGAAC
>t00007171-164
TCACTAATGATTGTGGTGACT
>t00007177-164
CATCGTCCTCATCAAAGCTGA
>t00007183-164
GTACAACAACTTCTTCGGAGT
>t00007210-163
GTAAGAGTGCAGAACACCGCC
>t00007213-163
CTAGGAGAACGAAGCACAAGA
>t00007214-163
CGAACTCTAGTTACGGTACGT
>t00007225-163
GGAATGACTGCTTGAAGCTCC
>t00007234-163
GTGGAATGCAGATGGAAGTAC
>t00007235-163
CTCGAACTCTAGTTACGGTACT
>t00007236-163
GTTGGTCGCGCATGGGAGATC
>t00007241-163
TTGTCACTGTTGGGCGATGCT
>t00007242-163
TCTGGTACTCGTAAACGCACT
>t00007252-162
ATGCACCTGTCGATCGTCATTGAT
>t00007261-162
TGAACATGACCACTGGATTAC
>t00007262-162
AAATTCGACTGGAACGCCTTGG
>t00007272-162
CGAGATATTTGAAAGACTAATT
>t00007274-162
AAAGGATTGGTAGAGCTGGGC
>t00007276-162
TGCACCTGTCGATCGTCATTGA
>t00007290-162
GAGGTTTCCGAGCGTTGGGTA
>t00007300-161
TTCCTGTCTGATCCAGTCGGA
>t00007303-161
TGCGCTTCGGAGAATTAGCTC
>t00007323-161
AGTCGAGCGCCCATGGATCTG
>t00007331-161
ACTGAATTGTGGCTGGTGAGA
>t00007334-161
TAGTCAAATAGATATGTGATT
>t00007335-161
GCGTTGTGATCTCAAATGGGC
>t00007338-161
ATTGTGGAGACAATGGGGCGCC
>t00007343-160
ATCCATTGCGTGGCACTGTAG
>t00007350-160
ACAAATACGCATAGACTGATT
>t00007351-160
GAGAATCTCGTCGTATATTAG
>t00007359-160
CGAGAGTGTTAACGCTAACCC
>t00007371-160
TATCAACTTGCATGGTCTGGT
>t00007380-160
GCCGACTTTCTGAACTTGAGT
>t00007397-159
CCGGTTTGGATATCTCGAACTCT
>t00007412-159
GTGTTGCATCCGGGCATGAAC
>t00007414-159
TTGTTCTCATCCTCGAAGATG
>t00007416-159
AGAGTGGATCGCACGTACGCC
>t00007420-159
CATTTGAGATCACAACGCCTGT
>t00007424-159
GGGTGGACAAGTATAGTGACAC
>t00007461-158
AAAGCCCAACTGTCTGTGACC
>t00007469-158
TTCAGAAAGTCGGCTCCCTCT
>t00007491-158
CACCTTTGAAAGCTCGTGGCT
>t00007496-157
CGTTAACACTCTCGCTGGAAG
>t00007515-157
CTGTCGTCCCGATGAAGCTTTC
>t00007521-157
ACGTAAACAAGTTTGAAACCT
>t00007524-157
TAGAGCTCGAAGTATCATGAC
>t00007527-157
TAGAAATCGTTGTGAAGGGTCT
>t00007528-157
AAGGTAGAACATGGCTCC
>t00007538-157
ATTGTGGAGACAATGGGGCGC
>t00007539-157
CCGACGCGAGACCCAGGAGCC
>t00007550-156
AATGCACCTGTCGATCGTCATTGA
>t00007551-156
ACACGAACTCCGCACAAGAGC
>t00007567-156
CAGTTTCATCACTGTAGGCTC
>t00007574-156
CTTGACCGAGTGTATGGGACT
>t00007575-156
AAATATCTCGGCGGCACTCGA
>t00007580-156
CGTAGAAGTTATAGTATGGAC
>t00007586-156
GCTCGACTGCAGAACATTGAG
>t00007593-155
GAGGCTGTTGACTTCATCAAC
>t00007604-155
GTTTAGCGCTAGCTACGGACT
>t00007611-155
TGAAGCTTTCGAGCCAAGGGAC
>t00007615-155
CCTTTAGAGCTTGGGACGAACT
>t00007619-155
TTTGATGACGAAACGATTAGC
>t00007623-155
CATATCTGAGGCTTGGAACAC
>t00007645-154
AACAAATCTGTCGTTGAGTTT
>t00007656-154
TTCGAAGACTCAGTTATCTCTG
>t00007732-152
ACGTAGAACTTCATGGCGAAT
>t00007733-152
CAAGTCAACGCTCTGTAGGTC
>t00007734-152
TTCCAAGTTCGTCCCAAGCTC
>t00007735-152
ACACGGCTCTGATATCCTAGC
>t00007742-152
CAAAGTATGGCGAGTGTAAAC
>t00007761-152
TTGGAACGGATCACTCAAAGC
>t00007762-152
CGGATCAGCTGAAGAAACAGG
>t00007768-152
AGGACGCACGTCTGATGTACT
>t00007769-152
ACGATGTCCTCAGCTCTGAGCG
>t00007790-151
CGATTCGGACAACTGTTGGTC
>t00007795-151
CAGGAAGAAGCACCAACTCTC
>t00007800-151
GTCGGGAGTGGCTTTCACAGGC
>t00007804-151
CACTGTAGGCTCGTAGGATCC
>t00007807-151
GCATATCTGAGGCTTGGAACAC
>t00007810-151
TCCCTTCGAGATGGAGCAGAC
>t00007817-151
TTTGAGATCACAACGCCTGTG
>t00007823-151
CTTCAGGATCGAAACGGCGCC
>t00007839-150
TTCGAACACGAATGGCATCCAC
>t00007850-150
CTCAATGTTCTGCAGTCGAGC
>t00007854-150
CGCGTAGAAAGTTGCGAACT
>t00007861-150
CGTTTCTGCAAGGTGTAGAAC
>t00007873-150
TCTGCGCTTCGGAGGATTAGC
>t00007888-150
AAAGCAAAGGATTGGTAGAGC
>t00007889-150
AGACAGTTGGGCTTTATAGGC
>t00007897-149
TGTGCATAGAACCGTCCCGAG
>t00007902-149
TAGAAATCGTTGTGAAGGGTC
>t00007942-149
ATTTAGATTGTCGGTTGTGGT
>t00007952-149
TTGCATCACCTAGGGTGGACA
>t00007954-149
CACCTAGAGAACATAATCGAA
>t00007956-149
TTCGGAAACTCAAAGGATGGA
>t00007962-148
TCATCAGCAATTCGTTGCAGC
>t00007976-148
CAAATATCTCGGCGGCACTCG
>t00007991-148
AAGTATGGCGAGTGTAAACTC
>t00007994-148
TACAACAACTTCTTCGGAGTT
>t00007997-148
TGCGTGGCACTGTAGAGCTGAT
>t00008001-148
CGTAGAATCATCTAGAAATCT
>t00008007-148
ACAGATGTGGAGTTTACACTC
>t00008019-147
TTCGGAAATTCCAGTTGGTTG
>t00008026-147
AACTCCACATCTGTCGGCTTG
>t00008028-147
TTCCGTAGAATCATCTAGAAT
>t00008058-147
CCGGACCTTCATTGCTTTCAA
>t00008072-147
TGGCTCGAAAGCTTCATCGGG
>t00008076-147
AAAGGAAGAAGATATCAGACC
>t00008083-147
GTAGAATATTGCCTCGAGAAT
>t00008085-146
CGTAGAGTGACTGCAAATGAG
>t00008090-146
AAGAATGGAGTCTTGGTCATC
>t00008112-146
ACGAACTTGGAAGATAGCACAC
>t00008127-146
TTGCGCCTGTAAAGCCCAACT
>t00008128-146
CGATAGTGGTGATCAAACTCT
>t00008135-146
AGACCAAGAGATTGAACGAAT
>t00008150-146
GGTCCCATACACTCGGTCAAG
>t00008156-145
AGAATCTCGTCGTATATTAGG
>t00008162-145
CTGAGGAAGCGCTGGACCCGC
>t00008168-145
CGATGGACACCCAGAACTAAC
>t00008183-145
ATAAAGAAATCGAGCTCTTCC
>t00008192-144
GAGGCAGATCGTGTTGAGGCC
>t00008206-144
CACGATGTCCTCAGCTCTGAGC
>t00008221-144
CGCGGCACCATACAGAACATC
>t00008225-144
TGAACTATCAAATCGTGACCC
>t00008252-143
GCAATGAAGGTCCGGACTGGTT
>t00008255-143
CTCGAGCAAGGCTGGACATCC
>t00008263-143
CTTCCTGTCCAGTACTCTAAC
>t00008279-143
CTAGATAAAGAAATCGAGCTCT
>t00008281-143
TGAACGCCGTAGAGTGACTGC
>t00008294-143
TCAAGCCGACAGATGTGGAGT
>t00008301-142
TTTCGAACACGAATGGCATCCA
>t00008310-142
TATCATGACGTAGGGCCGCCA
>t00008312-142
GAGATATCCAAACCGGACTT
>t00008316-142
AGATATTTGAAAGACTAATTC
>t00008324-142
ACCGAATATGGATTAAAGGGT
>t00008329-142
TGTAAACTCCACATCTGTCGG
>t00008339-142
CTGGAATGACTGCTTGAAGCTC
>t00008347-142
GCAGACAGATTCATAGGGCTG
>t00008349-142
TACTCGTAAACGCACTGAATG
>t00008350-142
ATATCTCGAACTCTAGTTACT
>t00008361-141
AACCGGACTTTGCGTTGTGTT
>t00008374-141
CCTGTCTGATCCAGTCGGATT
>t00008385-141
CACAGCGCATATCTGAGGCTTG
>t00008387-141
TAAGATTGATAAGCCGAGTTC
>t00008394-141
AATATGATCAGGCACACACTC
>t00008400-141
TTCCCTTAGGTTCGAAGACTC
>t00008417-140
CCACATCTGTCGGCTTGACCGAGT
>t00008418-140
TCAATGGTCGTTGGGCACACGG
>t00008419-140
TTGAACTATCAAATCGTGACC
>t00008423-140
AATTTAAACTATTGTGGAGACT
>t00008425-140
AGAAGTTATAGTATGGACGCT
>t00008426-140
GGTTAGCGTTGATGTTGCGAC
>t00008429-140
TCAACGGCATTGTCGGATCAGC
>t00008439-140
TCAGAGTCAAGGGCGGCTGCT
>t00008443-140
CTATTGTGGAGACAATGGGGC
>t00008448-140
GTAGAATCATCTAGAAATCGTT
>t00008453-140
TCGGATCAGCTGAAGAAACAGG
>t00008461-140
CCCGTGGAACGCATTGTAGCAA
>t00008464-140
CAATGACGATCGACAGGTGCAT
>t00008481-140
AACGCAAAGTCCGGTTTGGATA
>t00008484-139
ATGAGACACGCTGACAGCTGC
>t00008487-139
AGAACTAGGAGAACGAAGCAC
>t00008517-139
TCAACATGTCGTTTGATTGCA
>t00008529-139
TTGCTCGAGTGTGGTTGTTCC
>t00008552-138
CTACGTCATGATACTTCGAGC
>t00008559-138
CAGGCCCAGATCGACAGTCAG
>t00008560-138
CACGAAACATCTTCGAGGATG
>t00008596-138
ACCAGAATGCGTCAAAGCTGC
>t00008600-138
GGAACACCGTCATCATAAGGC
>t00008609-138
CCTGTCCAGTACTCTAACTAC
>t00008615-137
AAGGAGGAAGCTCGACTGGCA
>t00008643-137
CACGCGAGGCTGTTGACTTCA
>t00008644-137
CATGATGAGACACGCTGACAGC
>t00008645-137
ATACCTGGCTCTAGACTTAAA
>t00008647-137
TGACGAAGGATCTGAAAGGTA
>t00008648-137
TGAAATCGTCAACGTAGAACT
>t00008663-137
TCGACTGCAGAACATTGAGAT
>t00008664-137
TCTTCAGGATCGAAACGGCGC
>t00008670-137
CGAAGTATCATGACGTAGGGCT
>t00008672-136
GCAGATTTCAGCTGGAAACTC
>t00008674-136
AAGCACGTCAGGGAGTTGCTC
>t00008684-136
GTCTGCAAACTTTGTTGCCCC
>t00008689-136
ACTCGAATTGGAAGAATAAGC
>t00008694-136
ATGCGGGATGATGAGAACCACT
>t00008702-136
TGACGATCGACAGGTGCATTGT
>t00008704-136
TGCAGTCGAGCGCCCATGGAT
>t00008708-136
CTTCGAGGATGAGAACAAGCTC
>t00008715-136
CTACGTCATGATACTTCGAGCT
>t00008720-136
TATTACATGGATGGTGACCCT
>t00008727-136
ACGTTTCTGCAAGGTGTAGAA
>t00008739-135
CTCCTGAGGAAGCGCTGAACCC
>t00008753-135
TCCATGATGAGACACGCTGAC
>t00008763-135
ACCTGTCGATCGTCATTGATCT
>t00008781-135
TAGGAGAACGAAGCACAAGATT
>t00008800-135
GAGGAAGCTCGACTGGCAGCC
>t00008808-135
GCAATGAAGGTCCGGACTGGT
>t00008821-134
CTATGGTCGATTCGGACAACT
>t00008826-134
CATATCTGAGGCTTGGAACACC
>t00008838-134
TCGGAGATTCCAGTTGGTTGT
>t00008842-134
TGTAATCCAGTGGTCATGTTC
>t00008845-134
AAGGCTTTGTAGTTGTTACGC
>t00008866-134
CCCCGGATGTTCTGTATGGTGC
>t00008872-134
TCTGAAAGGTAGAACATGGCTC
>t00008879-133
AGGACGGGTTCAGCGCTTCCT
>t00008887-133
CACTGGACATGACGAGCGAGC
>t00008898-133
ATTTGTTTGGCAAATGGCATG
>t00008903-133
CTCCACATCTGTCGGCTTGAC
>t00008909-133
TAGATATGTGATTCCAACGGC
>t00008913-133
TGAGGCAGATCGTGTTGAGGC
>t00008914-133
GCTGGAGCTTTAGAAGAGGTC
>t00008917-133
GCTGACTGTCGATCTGGGCCT
>t00008929-133
CAAGAGATCACTAATGATTGT
>t00008933-133
CCCCAACAATTGTGTGCTTGT
>t00008946-133
CCGAAGAGTCAAACGAAGAGCT
>t00008947-133
CAAGTTCAGAAAGTCGGCTCC
>t00008948-133
TGCTTGGAGCTCAATGCTGCT
>t00008962-132
CCGGTTTGGATATCTCGAACTC
>t00008964-132
AGAGATTGAACGAAGGTTGGC
>t00008965-132
CAACACAACGCAAAGTCCGGT
>t00008979-132
CGCATCACAGCTGATCTTGAC
>t00008981-132
GACGATTGAGAAAGTAGAAGC
>t00008985-132
ATCGGCTGCCTTCTTAGTGGC
>t00008987-132
CATCTAGAAATCGTTGTGAAGG
>t00009009-132
AAGCACGGTCGTAGACAACAC
>t00009020-131
CAACTGTCTGTGACCCTTCACT
>t00009023-131
TCTAACAGTTCAGCAGAGTGT
>t00009035-131
TCAGGAACACAAGATTGTCAC
>t00009038-131
GACGAAATGAATTCCAGCCCT
>t00009040-131
TGAGAGACGAAAGCTTGGGCT
>t00009041-131
CCGTAGGTCATAACTTGAATG
>t00009046-131
ACCACTTCTTAACTTCTGAAT
>t00009053-131
CACGATTTGATAGTTCAATTG
>t00009064-131
ACTTAGTAACTCCTTCAAGCC
>t00009065-131
CTTCACAACGATTTCTAGATG
>t00009077-130
TCGATCGTCATTGATCGGCGGC
>t00009078-130
TGCGTGGCACTGTAGAGCTGA
>t00009080-130
GTCAATGGTCGTTGGGCACAC
>t00009101-130
GCACGTACGCCAACAGACTGT
>t00009113-130
GAGGCTTGGAACACCGTCATCATAAGGCAC
>t00009119-130
TATCGATCATTGGAAGCTTCT
>t00009135-129
TGACTGTCGATCTGGGCCTGG
>t00009152-129
AACTCGGCGTCGAATTCTGGG
>t00009154-129
ATTGAAGCTTTCGTAAATGGC
>t00009173-129
GAAGGGTCACAGACAGTTGGGC
>t00009183-129
CATGGGCGCTCGACTGCAGAA
>t00009188-129
ATCACTTTGGAACAACCACACT
>t00009205-128
CTTAAACCTTTAGAGCTTGGG
>t00009211-128
AATGGCGCTTTGTCGGAGAGG
>t00009218-128
CACACTCGAGCAAGGCTGGAC
>t00009225-128
AGTGTCTTGAACTACTCGGCT
>t00009226-128
TGAACATGACGTTGGTTGCCA
>t00009255-128
GAATAGACTCGTGATTGGCGA
>t00009269-128
TGGTACTCGTAAACGCACTGA
>t00009278-127
GCCTGGAAGAGCTCGATTTCT
>t00009282-127
ACCTTTGAAAGCTCGTGGCTT
>t00009295-127
GAGGATGAGAACAAGCTCGTT
>t00009297-127
TCAGAAAGCATGTGCCTTATG
>t00009335-127
CCACATCTGTCGGCTTGACC
>t00009336-127
GATCAGAATGTTGGAAGACGC
>t00009346-126
TTGAGGGAGAACACCTGGGAG
>t00009350-126
TATTGTGGAGACAATGGGGCGC
>t00009365-126
ATGAGCTTTCAGATTAGTGGC
>t00009396-126
GACAACTGTTGGTCAATGGTC
>t00009397-126
CCGTGGTGTAGAATATTGCCT
>t00009433-125
CCACCCCTTAAGAAAGCTCCT
>t00009460-125
CATCACTGTAGGCTCGTAGGA
>t00009461-125
AAACTTTCGGATTCCTTGGCT
>t00009463-125
TCTGGATACCGATGGACACCC
>t00009465-125
AGAGACCATGAGAACGAGTGT
>t00009470-125
CGGCATTTGGAACGGATCACT
>t00009472-125
GATGCAATCGTGTCGAGTGCC
>t00009508-124
GGTTTGGATATCTCGAACTCT
>t00009518-124
TACGTCATGGAGCAACCTGGC
>t00009522-124
TCGATATCCTGTGGGTTCATC
>t00009532-124
CAGGCAAGAGAGCCCTGCACT
>t00009533-124
TTGCGTGGCACTGTAGAGCTG
>t00009552-124
ATGTTGCGACTCGAATTGGAA
>t00009563-123
CAAGCCGACAGATGTGGAGTT
>t00009570-123
TGGCTGGTGAGACATCATTCC
>t00009575-123
CAAATATCTCGGCGGCACTCGA
>t00009589-123
CACAAGCTCTTCGTTTGACTCT
>t00009610-123
ATTGAACGAAGGTTGGCAGCA
>t00009616-123
CCACTGTAAGCGTTGAATCGT
>t00009641-122
CTCAAGTTCAGAAAGTCGGCT
>t00009644-122
AACTTTCGGATTCCTTGGCTG
>t00009652-122
TACGATCTTTAATTTCTGCACT
>t00009663-122
CCATTTGAGATCACAACGCCTG
>t00009670-122
CCTTGGAATGAGCTTGTCACT
>t00009679-122
AACTGAGTCTTCGAACCTAAG
>t00009684-122
AAAGAGACCATGAGAACGAGT
>t00009687-122
CTGGAAGGAACATGTCACGCC
>t00009698-122
TTGGATATCTCGAACTCTAGT
>t00009704-122
AAGACTAATTCCGTAGAATCT
>t00009710-121
ATGACTGCTTGAAGCTCTTGG
>t00009711-121
TTGAGTTTGTAACATGGCGAC
>t00009714-121
AGTGATCTCAATGTTCTGCAGT
>t00009716-121
TTTGTCGAAGGTCCCATACACT
>t00009770-121
TTGCCCGTGGAACGCATTGTAG
>t00009774-121
TGTTTAGCGCTAGCTACGGACT
>t00009781-121
TCCTCCGAAGCGCAGAAGGGC
>t00009782-121
CAGGACGAAATGAATTCCAGC
>t00009802-120
TGCATCTGGATTGTCATAAGG
>t00009803-120
TCACTGTAGGCTCGTAGGATC
>t00009807-120
TTGTGGTACTCACCGTTTGGT
>t00009816-120
ATCGCGTAGAAAGTTGCGAAC
>t00009827-120
CTTGCTCGAGTGTGGTTGTTC
>t00009829-120
TTGGCAATGAACTCCTCAAC
>t00009833-120
GAATTGTGGCTGGTGAGACATC
>t00009834-120
ATGTTCTGCAGTCGAGCGCCC
>t00009841-120
CTTGGCAATGAACTCCTCAACG
>t00009842-120
TGAAAGCAATGAAGGTCCGGAC
>t00009858-120
TTTCTTTAGTACTTTGGTCATT
>t00009860-120
AAGTGATTTGAAGGGCCAGCT
>t00009863-120
ACACCTTCCCATGGTTCGGCT
>t00009864-120
GTCACCGTACGAGTTGGAAGC
>t00009870-120
CCGAAGAAGTTGTTGTACACC
>t00009882-120
GAAAGACTAATTCCGTAGAAT
>t00009887-119
GGCAATGAACTCCTCAACGGC
>t00009893-119
CAACGGCATTGTCGGATCAGC
>t00009895-119
CTATAAAGCCCAACTGTCTGT
>t00009908-119
AAACAATGCACCTGTCGATCG
>t00009922-119
GAATATGGATTAAAGGGTACT
>t00009924-119
GTTCAGAAAGTCGGCTCCCTC
>t00009939-119
TTACACTCGCCATACTTTGAT
>t00009946-119
CACTGTAGAGCTGATCCGTAG
>t00009956-119
CGGATCACTCAAAGCAGAGCT
>t00009974-118
CTCCACATCTGTCGGCTTGACC
>t00009982-118
TGAGGAAGCGCTGAACCCGTC
>t00009984-118
GACAGTTGGGCTTTATAGGCGC
>t00009992-118
CCAAGAAACTTGAACGTCGCC
>t00009994-118
CTAGATAAAGAAATCGAGCTC
>t00009996-118
CTCCTCAACGGCATTGTCGGA
>t00010001-118
TAAAGAGGTAGAGCTCGAAGT
>t00010006-118
CTAGACTTAAACCTTTAGAGC
>t00010011-118
GAGACCAAGAGATTGAACGAAT
>t00010017-118
CGACGGCAGAGGAAGAACTCTC
>t00010032-117
ATTCCGTAGAATCATCTAGAAT
>t00010034-117
CACCGTACGAGTTGGAAGCTG
>t00010041-117
GAGATAACTGAGTCTTCGAACC
>t00010044-117
ATCCGTAGGTCATAACTTGAA
>t00010051-117
CCGAAGAGTCAAACGAAGAGC
>t00010057-117
CTTGGCAAGGTAGTTAGAGTA
>t00010065-117
TAACTAGAGTTCGAGATATCC
>t00010068-117
TGCTGGTAAACCATCTCTGCC
>t00010070-117
CGCGATGATAGGGATTGGGGC
>t00010081-117
AATGTCTGCTCAGGAATCGCT
>t00010099-117
GACAGATGTGGAGTTTACACTC
>t00010119-117
ATGTGCTCTGGAATGACTGCTT
>t00010128-116
CAAATATCTCGGCGGCACTCT
>t00010132-116
CCCTTAGGTTCGAAGACTCAGT
>t00010136-116
CCTGGAAGAGCTCGATTTCTT
>t00010150-116
CTGCAACCAATAAACACTGTA
>t00010151-116
ACGGTACGTCATGGAGCAACC
>t00010154-116
CGTAAGGACACCCCAACAGGT
>t00010159-116
CGAGGATGGAGTTGTTGATCT
>t00010160-116
CACTGGAGAGCTTGGTTGAAG
>t00010161-116
ATGGCGCTTTGTCGGAGAGGT
>t00010162-116
ATATCTCGGCGGCACTCGACA
>t00010177-116
GACGAACTTGGAAGATAGCACT
>t00010213-115
CCCCAACAGGTTGTTTCAGAC
>t00010225-115
ACTCGAGCAAGGCTGGACATC
>t00010239-115
TGAGGGAGAACACCTGGGAGT
>t00010249-115
TCTGAAGAAGCACCAGTTCAC
>t00010250-115
ACTGCAGAACATTGAGATCAC
>t00010264-115
CGAATTGCTGATGAAAGTTCC
>t00010274-115
TTTCAGGACCGAATATGGATT
>t00010276-115
TTTGGATATCTCGAACTCTAGT
>t00010284-115
TCGAAGACTCAGTTATCTCTGC
>t00010289-114
CGTAGAATCATCTAGAAATCGTT
>t00010297-114
CATCGAAACTGGTGTTACCCT
>t00010303-114
GTGGATGCAATCGTGTCGAGT
>t00010309-114
CCTCCTGAGGAAGCGCTGAAC
>t00010311-114
CAGGAACACAAGATTGTCACA
>t00010318-114
TCGTGTTCGAAACCCCTCGCC
>t00010322-114
ACGAGTTGGAAGCTGAATTCG
>t00010323-114
TACGGACTTGACCTCATAGCC
>t00010325-114
GTCCTCAGCTCTGAGCGTTGA
>t00010333-114
CGGTATCCAGAACCCTGCGGT
>t00010336-114
ATAACAAATACGCATAGACTG
>t00010342-114
AATTGTGGCTGGTGAGACATC
>t00010343-114
CTGATAAGTTGGCTAAGCATC
>t00010347-114
TTGGAAGCTGAATTCGGAAAC
>t00010353-114
TTTACACTCGCCATACTTTGA
>t00010361-114
GAGAGAAAGCAAAGGATTGGT
>t00010371-114
TATCCAAACCGGACTTTGCGTTT
>t00010374-114
ACCTTTAGAGCTTGGGACGA
>t00010386-113
ACTGCAGAACATTGAGATCACT
>t00010396-113
TTGGGTTGCTCAATTTAAACT
>t00010403-113
TTGGAGAACACTGCGCTTTGT
>t00010407-113
TCCGTAGAATCATCTAGAAA
>t00010410-113
TCAGTCAACATGTCGTTTGATT
>t00010419-113
GCAGAGGCTGGGAAATGCTCC
>t00010421-113
TGCCAACTTAGGAAGAGCTGT
>t00010424-113
CATGATACTTCGAGCTCTACCT
>t00010430-113
AACGCCGTAGAGTGACTGCAAA
>t00010433-113
ATGACGTAGGGCCGCCAGGTT
>t00010437-113
ATGGATTAAAGGGTACTTGCT
>t00010450-113
CGGAACAATGAACAAAGGACT
>t00010459-113
AAGTGTCTTGAACTACTCGGC
>t00010462-113
AAGGGAACTCGCGCATGGCGA
>t00010467-113
CGAGATATCCAAACCGGACTTT
>t00010475-112
CCTACGGATCAGCTCTACAGT
>t00010509-112
AAACTCTTGAAGCGAATTCCT
>t00010512-112
CGAAGAAGTTGTTGTACACCT
>t00010513-112
GAGGCGGAAAGAACTAGGAGA
>t00010514-112
CCGTAGAATCATCTAGAAAT
>t00010529-112
CGCACGTACGCCAACAGACTGT
>t00010534-112
ACGAACTTGGAAGATAGCACA
>t00010540-112
CGTACGCCAACAGACTGTTTC
>t00010542-112
TATGAAACACGGCGCATCTGC
>t00010548-112
CAACGGCATTGTCGGATCAGCT
>t00010549-112
CAGAAATTAAAGATCGTAACC
>t00010557-112
TCATAAGGCACATGCTTTCTG
>t00010559-112
GTAGCAATAATGCAGTGGGCT
>t00010562-112
TCGGAGAGGTGGAAGTAGAAAC
>t00010586-111
TGGCGACGGCAGAGGAAGAAC
>t00010587-111
TCTTTGGTGGCGGCATTGGTC
>t00010601-111
CTTGAGGGAGAACACCTGGGA
>t00010605-111
TGGCAAGGTAGTTAGAGTACT
>t00010620-111
GTGAGGTGTAAGACATAAAGT
>t00010634-111
ACTGTCAGAGTCAAGGGCGGC
>t00010643-111
TTATTGGTCGTGTGTAGCAAC
>t00010649-111
CTGAGTCTTCGAACCTAAGGG
>t00010655-111
AAGTTCAGAAAGTCGGCTCCC
>t00010657-111
CTCCAAGTCAACGCTCTGTAG
>t00010659-111
GAAGAGTCAAACGAAGAGCTT
>t00010661-111
TCGAGATATCCAAACCGGACTTT
>t00010703-110
TCAGTCAACATGTCGTTTGAT
>t00010704-110
ATTCTACGGAATTAGTCTTTC
>t00010711-110
CGTCGAGAAGATCGTGTCCAC
>t00010726-110
AGGGAGAACACCTGGGAGTCG
>t00010727-110
AATGAAGTATCACTTTGGAAC
>t00010734-110
AGACAGATTCATAGGGCTGAC
>t00010743-110
GCTTGACCGAGTGTATGGGACT
>t00010744-110
AAGTAGAAGCTACTCAAACCT
>t00010749-110
TCGATAGTGGTGATCAAACTCT
>t00010756-110
AACATGTCGTTTGATTGCAGT
[truncated: 192,574 more rows]
